# Supplementary material for: Crystal structure of 3-(4,4-di­fluoro-5,7-dimethyl-4-bora-3a,4a-di­aza-s-indacen-3-yl)propanoic acid
Source: Acta Crystallogr E Crystallogr Commun. 2017 Nov 30;73(Pt 12):1974–6. doi: 10.1107/S2056989017016942 (PMC5730264; doi:10.1107/S2056989017016942)
Supplement: Supplementary file 1 [file e-73-01974-sup1.cif]

##############################################################################
#                                                                            #
# This CIF contains the data in a paper accepted for publication in          #
# Acta Crystallographica Section E. It conforms to the requirements of       #
# Notes for Authors for Acta Crystallographica Section E, and has been       #
# peer reviewed under the auspices of the IUCr Commission on Journals.       #
#                                                                            #
# Full details of the Crystallographic Information File format               #
# are given in the paper "The Crystallographic Information File (CIF):       #
# a New Standard Archive File for Crystallography" by S. R. Hall, F. H.      #
# Allen and I. D. Brown [Acta Cryst. (1991), A47, 655-685].                  #
#                                                                            #
# The current version of the core CIF dictionary is obtainable from          #
# ftp://ftp.iucr.org/pub/cif_core.dic.                                       #
#                                                                            #
# Software is freely available for graphical display of the structure(s)     #
# in this CIF. For information consult the CIF software page                 #
# http://www.iucr.org/resources/cif/software.                                #
#                                                                            #
# This file may be used for bona fide research purposes within the           #
# scientific community so long as proper attribution is given to the journal # 
# article from which it was obtained.                                        #
#                                                                            #
##############################################################################
data_I
_audit_creation_method     'SHELXL-2016/6'
_journal_date_recd_electronic     2017-11-10
_journal_date_accepted     2017-11-24
_journal_name_full     'Acta Crystallographica, Section E'
_journal_year     2017
_journal_volume     73
_journal_issue     12
_journal_page_first     1974
_journal_page_last     1976
_journal_paper_category     GO
_journal_paper_doi     10.1107/S2056989017016942
_journal_coeditor_code     IS5481
_publ_contact_author_name     'Takuma Kato'
_publ_contact_author_address
;
Osaka University of Pharmaceutical Sciences, Nasahara, Osaka 569-1094, Japan
;
_publ_contact_author_email     t.kato@gly.oups.ac.jp
_publ_contact_author_fax     '+81 72 690 1005'
_publ_contact_author_phone     '+81 72 690 1066'
_publ_section_title
;\
Crystal structure of
3-(4,4-difluoro-5,7-dimethyl-4-bora-3a,4a-diaza-\
<i>s</i>-indacen-3-yl)propanoic acid
;
loop_
    _publ_author_name
    _publ_author_footnote
    _publ_author_address
    'Kato, Takuma' .
;
Osaka University of Pharmaceutical Sciences, Nasahara, Osaka 569-1094, Japan
;
    'Doi, Mitsunobu' .
;
Osaka University of Pharmaceutical Sciences, Nasahara, Osaka 569-1094, Japan
;
_publ_section_synopsis
;
The crystal structure of the title compound has been determined at 100 K. In
the crystal, O---H...O, C---H...On and C---H...F hydrogen bonds, and
C---H...\p and \p--\p interactions connect neighbouring molecules.
;
_chemical_name_systematic
;\
3-(4,4-Difluoro-5,7-dimethyl-4-bora-3a,4a-diaza-\
<i>s</i>-indacen-3-yl)propanoic acid
;
_chemical_name_common     ?
_chemical_formula_moiety     'C14 H15 B F2 N2 O2'
_chemical_formula_sum     'C14 H15 B F2 N2 O2'
_chemical_formula_iupac     'C14 H15 B F2 N2 O2'
_chemical_formula_weight     292.09
_chemical_melting_point     ?
_shelx_space_group_comment
;
The symmetry employed for this shelxl refinement is uniquely defined
by the following loop, which should always be used as a source of
symmetry information in preference to the above space-group names.
They are only intended as comments.
;
_space_group_crystal_system     monoclinic
_space_group_name_H-M_alt     'P 21/c'
_space_group_name_Hall     '-P 2ybc'
loop_
    _space_group_symop_operation_xyz
    'x, y, z'
    '-x, y+1/2, -z+1/2'
    '-x, -y, -z'
    'x, -y-1/2, z-1/2'
_cell_length_a     7.9474(3)
_cell_length_b     27.3202(9)
_cell_length_c     6.3886(2)
_cell_angle_alpha     90
_cell_angle_beta     103.903(3)
_cell_angle_gamma     90
_cell_volume     1346.48(8)
_cell_formula_units_Z     4
_cell_measurement_reflns_used     4875
_cell_measurement_theta_min     6.5750
_cell_measurement_theta_max     73.8510
_cell_measurement_temperature     100
_exptl_crystal_description     plate
_exptl_crystal_colour     red
_exptl_crystal_size_max     0.348
_exptl_crystal_size_mid     0.170
_exptl_crystal_size_min     0.134
_exptl_crystal_density_diffrn     1.441
_exptl_crystal_density_meas     ?
_exptl_crystal_density_method     ?
_exptl_crystal_F_000     608
_exptl_absorpt_coefficient_mu     0.968
_exptl_absorpt_correction_type     multi-scan
_exptl_absorpt_process_details
;
(CrysAlis PRO; Rigaku Oxford Diffraction, 2015)
;
_shelx_estimated_absorpt_T_min     ?
_shelx_estimated_absorpt_T_max     ?
_exptl_absorpt_correction_T_min     0.739
_exptl_absorpt_correction_T_max     0.878
_diffrn_ambient_temperature     100
_diffrn_radiation_type     CuK\a
_diffrn_radiation_wavelength     1.54184
_diffrn_measurement_device_type
                  'Rigaku Oxford Diffraction XtaLAB Pro: Kappa single and P200K'
_diffrn_measurement_method     '\w scans'
_diffrn_detector_area_resol_mean     8.336
_diffrn_reflns_number     7185
_diffrn_reflns_av_R_equivalents     0.0244
_diffrn_reflns_theta_min     3.235
_diffrn_reflns_theta_max     74.074
_diffrn_reflns_theta_full     67.684
_diffrn_measured_fraction_theta_max     0.973
_diffrn_measured_fraction_theta_full     0.997
_diffrn_reflns_limit_h_min     -9
_diffrn_reflns_limit_h_max     9
_diffrn_reflns_limit_k_min     -33
_diffrn_reflns_limit_k_max     33
_diffrn_reflns_limit_l_min     -7
_diffrn_reflns_limit_l_max     7
_diffrn_standards_number     0
_diffrn_standards_interval_count     .
_diffrn_standards_interval_time     .
_diffrn_standards_decay_%     ?
_refine_special_details     ?
_reflns_number_total     2650
_reflns_number_gt     2441
_reflns_threshold_expression     'I > 2\s(I)'
_refine_ls_structure_factor_coef     Fsqd
_refine_ls_matrix_type     full
_refine_ls_R_factor_all     0.0376
_refine_ls_R_factor_gt     0.0352
_refine_ls_wR_factor_gt     0.0917
_refine_ls_wR_factor_ref     0.0930
_refine_ls_goodness_of_fit_ref     1.055
_refine_ls_restrained_S_all     1.055
_refine_ls_number_reflns     2650
_refine_ls_number_parameters     196
_refine_ls_number_restraints     0
_refine_ls_hydrogen_treatment     mixed
_refine_ls_weighting_scheme     calc
_refine_ls_weighting_details
              'w=1/[\s^2^(Fo^2^)+(0.0442P)^2^+0.5604P] where P=(Fo^2^+2Fc^2^)/3'
_atom_sites_solution_hydrogens     mixed
_atom_sites_solution_primary     ?
_atom_sites_solution_secondary     ?
_refine_ls_shift/su_max     0.001
_refine_ls_shift/su_mean     0.000
_refine_diff_density_max     0.203
_refine_diff_density_min     -0.191
_refine_ls_extinction_method     none
_refine_ls_extinction_coef     .
loop_
    _atom_type_symbol
    _atom_type_description
    _atom_type_scat_dispersion_real
    _atom_type_scat_dispersion_imag
    _atom_type_scat_source
    'C' 'C' 0.0181 0.0091
                         'International Tables Vol C Tables 4.2.6.8 and 6.1.1.4'
    'H' 'H' 0.0000 0.0000
                         'International Tables Vol C Tables 4.2.6.8 and 6.1.1.4'
    'B' 'B' 0.0090 0.0039
                         'International Tables Vol C Tables 4.2.6.8 and 6.1.1.4'
    'N' 'N' 0.0311 0.0180
                         'International Tables Vol C Tables 4.2.6.8 and 6.1.1.4'
    'O' 'O' 0.0492 0.0322
                         'International Tables Vol C Tables 4.2.6.8 and 6.1.1.4'
    'F' 'F' 0.0727 0.0534
                         'International Tables Vol C Tables 4.2.6.8 and 6.1.1.4'
_computing_data_collection
;
CrysAlis PRO (Rigaku Oxford Diffraction, 2015)
;
_computing_cell_refinement
;
CrysAlis PRO (Rigaku Oxford Diffraction, 2015)
;
_computing_data_reduction
;
CrysAlis PRO (Rigaku Oxford Diffraction, 2015)
;
_computing_structure_solution
;
SHELXS97 (Sheldrick, 2008)
;
_computing_structure_refinement
;
SHELXL2016 (Sheldrick, 2015)
;
_computing_molecular_graphics
;
PLATON (Spek, 2009)
;
_computing_publication_material
;
publCIF (Westrip, 2010)
;
loop_
    _atom_site_type_symbol
    _atom_site_label
    _atom_site_fract_x
    _atom_site_fract_y
    _atom_site_fract_z
    _atom_site_U_iso_or_equiv
    _atom_site_adp_type
    _atom_site_calc_flag
    _atom_site_occupancy
    _atom_site_disorder_assembly
    _atom_site_disorder_group
    F F1 0.13158(9) 0.60985(3) 0.65315(12) 0.0255(2) Uani d 1 . .
    F F2 0.08937(9) 0.67726(3) 0.84017(12) 0.02436(19) Uani d 1 . .
    B B4 0.00668(17) 0.64191(5) 0.6943(2) 0.0198(3) Uani d 1 . .
    N N4 -0.12985(13) 0.61414(4) 0.78542(17) 0.0199(2) Uani d 1 . .
    N N5 -0.09242(13) 0.66655(4) 0.48014(16) 0.0191(2) Uani d 1 . .
    O O15 0.39633(12) 0.54006(4) 1.32206(16) 0.0290(2) Uani d 1 . .
    O O16 0.28087(13) 0.49056(4) 1.52940(16) 0.0290(2) Uani d 1 . .
    H H16 0.395(3) 0.4817(8) 1.583(4) 0.060(6) Uiso d 1 . .
    C C1 -0.38942(17) 0.58795(5) 0.8312(2) 0.0247(3) Uani d 1 . .
    H H1 -0.507975 0.582922 0.811031 0.030 Uiso calc 1 . .
    C C2 -0.26001(17) 0.56942(5) 0.9971(2) 0.0251(3) Uani d 1 . .
    H H2 -0.275726 0.549606 1.109267 0.030 Uiso calc 1 . .
    C C3 -0.10063(17) 0.58593(5) 0.9655(2) 0.0218(3) Uani d 1 . .
    C C5 -0.02424(16) 0.69272(5) 0.3422(2) 0.0207(3) Uani d 1 . .
    C C6 -0.15801(17) 0.70826(5) 0.1669(2) 0.0224(3) Uani d 1 . .
    H H6 -0.143874 0.726714 0.049951 0.027 Uiso calc 1 . .
    C C7 -0.31272(17) 0.69140(5) 0.1990(2) 0.0221(3) Uani d 1 . .
    C C8 -0.37630(16) 0.64040(5) 0.5064(2) 0.0217(3) Uani d 1 . .
    H H8 -0.495594 0.640225 0.449840 0.026 Uiso calc 1 . .
    C C9 -0.30802(16) 0.61578(5) 0.6990(2) 0.0212(3) Uani d 1 . .
    C C10 -0.27228(16) 0.66503(5) 0.3973(2) 0.0204(3) Uani d 1 . .
    C C11 0.16412(16) 0.70348(5) 0.3788(2) 0.0240(3) Uani d 1 . .
    H H11A 0.225357 0.688706 0.511699 0.036 Uiso calc 1 . .
    H H11B 0.181863 0.738252 0.386612 0.036 Uiso calc 1 . .
    H H11C 0.206667 0.690412 0.261876 0.036 Uiso calc 1 . .
    C C12 -0.48969(17) 0.69906(6) 0.0566(2) 0.0284(3) Uani d 1 . .
    H H12A -0.547730 0.724511 0.115597 0.043 Uiso calc 1 . .
    H H12B -0.554999 0.669256 0.047816 0.043 Uiso calc 1 . .
    H H12C -0.479989 0.708339 -0.084927 0.043 Uiso calc 1 . .
    C C13 0.07910(17) 0.57591(5) 1.0954(2) 0.0251(3) Uani d 1 . .
    H H13A 0.128247 0.606001 1.164537 0.030 Uiso calc 1 . .
    H H13B 0.149880 0.565559 0.999090 0.030 Uiso calc 1 . .
    C C14 0.08684(17) 0.53691(5) 1.2669(2) 0.0230(3) Uani d 1 . .
    H H14A 0.029454 0.548953 1.374614 0.028 Uiso calc 1 . .
    H H14B 0.025020 0.508035 1.201109 0.028 Uiso calc 1 . .
    C C15 0.26966(17) 0.52318(5) 1.3743(2) 0.0235(3) Uani d 1 . .
loop_
    _atom_site_aniso_label
    _atom_site_aniso_U_11
    _atom_site_aniso_U_22
    _atom_site_aniso_U_33
    _atom_site_aniso_U_12
    _atom_site_aniso_U_13
    _atom_site_aniso_U_23
    F1 0.0230(4) 0.0268(4) 0.0273(4) 0.0073(3) 0.0073(3) 0.0027(3)
    F2 0.0249(4) 0.0249(4) 0.0224(4) -0.0054(3) 0.0041(3) -0.0017(3)
    B4 0.0182(6) 0.0208(7) 0.0202(7) 0.0013(5) 0.0043(5) 0.0005(5)
    N4 0.0197(5) 0.0185(5) 0.0210(5) 0.0004(4) 0.0040(4) 0.0006(4)
    N5 0.0181(5) 0.0197(5) 0.0201(5) 0.0009(4) 0.0057(4) 0.0000(4)
    O15 0.0257(5) 0.0280(5) 0.0309(5) -0.0027(4) 0.0021(4) 0.0099(4)
    O16 0.0272(5) 0.0309(5) 0.0283(5) 0.0031(4) 0.0058(4) 0.0120(4)
    C1 0.0222(6) 0.0252(7) 0.0279(7) -0.0020(5) 0.0081(5) 0.0016(5)
    C2 0.0281(7) 0.0235(6) 0.0246(7) -0.0020(5) 0.0079(5) 0.0036(5)
    C3 0.0257(6) 0.0181(6) 0.0214(6) -0.0003(5) 0.0054(5) 0.0002(5)
    C5 0.0219(6) 0.0194(6) 0.0222(6) 0.0016(5) 0.0078(5) -0.0005(5)
    C6 0.0245(6) 0.0228(6) 0.0210(6) 0.0029(5) 0.0077(5) 0.0031(5)
    C7 0.0225(6) 0.0223(6) 0.0213(6) 0.0035(5) 0.0053(5) -0.0005(5)
    C8 0.0179(6) 0.0224(6) 0.0244(6) 0.0009(5) 0.0045(5) -0.0012(5)
    C9 0.0187(6) 0.0212(6) 0.0239(6) 0.0001(5) 0.0054(5) -0.0005(5)
    C10 0.0182(6) 0.0215(6) 0.0215(6) 0.0025(5) 0.0045(5) -0.0006(5)
    C11 0.0208(6) 0.0251(7) 0.0274(7) -0.0006(5) 0.0081(5) 0.0014(5)
    C12 0.0224(6) 0.0363(8) 0.0258(7) 0.0057(6) 0.0044(5) 0.0046(6)
    C13 0.0246(6) 0.0223(6) 0.0262(7) -0.0015(5) 0.0016(5) 0.0041(5)
    C14 0.0258(6) 0.0207(6) 0.0215(6) -0.0002(5) 0.0035(5) 0.0000(5)
    C15 0.0290(7) 0.0193(6) 0.0209(6) -0.0012(5) 0.0034(5) 0.0008(5)
_geom_special_details
;
 All esds (except the esd in the dihedral angle between two l.s. planes)
 are estimated using the full covariance matrix.  The cell esds are taken
 into account individually in the estimation of esds in distances, angles
 and torsion angles; correlations between esds in cell parameters are only
 used when they are defined by crystal symmetry.  An approximate (isotropic)
 treatment of cell esds is used for estimating esds involving l.s. planes.
;
loop_
    _geom_bond_atom_site_label_1
    _geom_bond_atom_site_label_2
    _geom_bond_site_symmetry_2
    _geom_bond_distance
    _geom_bond_publ_flag
    F1 B4 . 1.3953(15) ?
    F2 B4 . 1.3926(16) ?
    B4 N4 . 1.5479(17) ?
    B4 N5 . 1.5579(17) ?
    N4 C3 . 1.3575(16) ?
    N4 C9 . 1.3915(16) ?
    N5 C5 . 1.3458(16) ?
    N5 C10 . 1.4006(16) ?
    O15 C15 . 1.2243(16) ?
    O16 C15 . 1.3197(16) ?
    O16 H16 . 0.92(2) ?
    C1 C2 . 1.3833(19) ?
    C1 C9 . 1.4047(18) ?
    C1 H1 . 0.9300 ?
    C2 C3 . 1.4042(18) ?
    C2 H2 . 0.9300 ?
    C3 C13 . 1.4948(18) ?
    C5 C6 . 1.4117(18) ?
    C5 C11 . 1.4878(17) ?
    C6 C7 . 1.3738(18) ?
    C6 H6 . 0.9300 ?
    C7 C10 . 1.4253(18) ?
    C7 C12 . 1.4948(18) ?
    C8 C10 . 1.3781(18) ?
    C8 C9 . 1.3926(18) ?
    C8 H8 . 0.9300 ?
    C11 H11A . 0.9600 ?
    C11 H11B . 0.9600 ?
    C11 H11C . 0.9600 ?
    C12 H12A . 0.9600 ?
    C12 H12B . 0.9600 ?
    C12 H12C . 0.9600 ?
    C13 C14 . 1.5189(18) ?
    C13 H13A . 0.9700 ?
    C13 H13B . 0.9700 ?
    C14 C15 . 1.4978(18) ?
    C14 H14A . 0.9700 ?
    C14 H14B . 0.9700 ?
loop_
    _geom_angle_atom_site_label_1
    _geom_angle_atom_site_label_2
    _geom_angle_atom_site_label_3
    _geom_angle_site_symmetry_1
    _geom_angle_site_symmetry_3
    _geom_angle
    _geom_angle_publ_flag
    F2 B4 F1 . . 108.59(10) ?
    F2 B4 N4 . . 110.42(10) ?
    F1 B4 N4 . . 110.96(10) ?
    F2 B4 N5 . . 110.23(10) ?
    F1 B4 N5 . . 109.78(10) ?
    N4 B4 N5 . . 106.86(10) ?
    C3 N4 C9 . . 107.77(11) ?
    C3 N4 B4 . . 127.19(11) ?
    C9 N4 B4 . . 124.98(10) ?
    C5 N5 C10 . . 107.65(10) ?
    C5 N5 B4 . . 127.34(10) ?
    C10 N5 B4 . . 125.02(10) ?
    C15 O16 H16 . . 109.7(14) ?
    C2 C1 C9 . . 107.09(12) ?
    C2 C1 H1 . . 126.5 ?
    C9 C1 H1 . . 126.5 ?
    C1 C2 C3 . . 107.61(11) ?
    C1 C2 H2 . . 126.2 ?
    C3 C2 H2 . . 126.2 ?
    N4 C3 C2 . . 109.13(11) ?
    N4 C3 C13 . . 121.36(11) ?
    C2 C3 C13 . . 129.50(12) ?
    N5 C5 C6 . . 109.54(11) ?
    N5 C5 C11 . . 123.37(12) ?
    C6 C5 C11 . . 127.08(12) ?
    C7 C6 C5 . . 108.12(11) ?
    C7 C6 H6 . . 125.9 ?
    C5 C6 H6 . . 125.9 ?
    C6 C7 C10 . . 106.47(11) ?
    C6 C7 C12 . . 127.39(12) ?
    C10 C7 C12 . . 126.14(12) ?
    C10 C8 C9 . . 121.93(12) ?
    C10 C8 H8 . . 119.0 ?
    C9 C8 H8 . . 119.0 ?
    N4 C9 C8 . . 120.64(11) ?
    N4 C9 C1 . . 108.39(11) ?
    C8 C9 C1 . . 130.90(12) ?
    C8 C10 N5 . . 120.33(11) ?
    C8 C10 C7 . . 131.45(12) ?
    N5 C10 C7 . . 108.22(11) ?
    C5 C11 H11A . . 109.5 ?
    C5 C11 H11B . . 109.5 ?
    H11A C11 H11B . . 109.5 ?
    C5 C11 H11C . . 109.5 ?
    H11A C11 H11C . . 109.5 ?
    H11B C11 H11C . . 109.5 ?
    C7 C12 H12A . . 109.5 ?
    C7 C12 H12B . . 109.5 ?
    H12A C12 H12B . . 109.5 ?
    C7 C12 H12C . . 109.5 ?
    H12A C12 H12C . . 109.5 ?
    H12B C12 H12C . . 109.5 ?
    C3 C13 C14 . . 113.36(11) ?
    C3 C13 H13A . . 108.9 ?
    C14 C13 H13A . . 108.9 ?
    C3 C13 H13B . . 108.9 ?
    C14 C13 H13B . . 108.9 ?
    H13A C13 H13B . . 107.7 ?
    C15 C14 C13 . . 111.89(11) ?
    C15 C14 H14A . . 109.2 ?
    C13 C14 H14A . . 109.2 ?
    C15 C14 H14B . . 109.2 ?
    C13 C14 H14B . . 109.2 ?
    H14A C14 H14B . . 107.9 ?
    O15 C15 O16 . . 123.19(12) ?
    O15 C15 C14 . . 123.47(12) ?
    O16 C15 C14 . . 113.34(11) ?
loop_
    _geom_torsion_atom_site_label_1
    _geom_torsion_atom_site_label_2
    _geom_torsion_atom_site_label_3
    _geom_torsion_atom_site_label_4
    _geom_torsion_site_symmetry_1
    _geom_torsion_site_symmetry_2
    _geom_torsion_site_symmetry_3
    _geom_torsion_site_symmetry_4
    _geom_torsion
    _geom_torsion_publ_flag
    F2 B4 N4 C3 . . . . -62.77(16) ?
    F1 B4 N4 C3 . . . . 57.69(16) ?
    N5 B4 N4 C3 . . . . 177.34(11) ?
    F2 B4 N4 C9 . . . . 114.21(13) ?
    F1 B4 N4 C9 . . . . -125.33(12) ?
    N5 B4 N4 C9 . . . . -5.68(16) ?
    F2 B4 N5 C5 . . . . 62.94(16) ?
    F1 B4 N5 C5 . . . . -56.64(16) ?
    N4 B4 N5 C5 . . . . -177.05(11) ?
    F2 B4 N5 C10 . . . . -117.07(12) ?
    F1 B4 N5 C10 . . . . 123.35(12) ?
    N4 B4 N5 C10 . . . . 2.94(16) ?
    C9 C1 C2 C3 . . . . -0.03(15) ?
    C9 N4 C3 C2 . . . . -0.34(14) ?
    B4 N4 C3 C2 . . . . 177.06(12) ?
    C9 N4 C3 C13 . . . . 178.81(11) ?
    B4 N4 C3 C13 . . . . -3.79(19) ?
    C1 C2 C3 N4 . . . . 0.23(15) ?
    C1 C2 C3 C13 . . . . -178.83(13) ?
    C10 N5 C5 C6 . . . . -0.51(14) ?
    B4 N5 C5 C6 . . . . 179.48(11) ?
    C10 N5 C5 C11 . . . . 178.33(11) ?
    B4 N5 C5 C11 . . . . -1.69(19) ?
    N5 C5 C6 C7 . . . . 0.39(15) ?
    C11 C5 C6 C7 . . . . -178.39(12) ?
    C5 C6 C7 C10 . . . . -0.11(15) ?
    C5 C6 C7 C12 . . . . 179.56(13) ?
    C3 N4 C9 C8 . . . . -176.99(11) ?
    B4 N4 C9 C8 . . . . 5.53(19) ?
    C3 N4 C9 C1 . . . . 0.32(14) ?
    B4 N4 C9 C1 . . . . -177.16(11) ?
    C10 C8 C9 N4 . . . . -1.75(19) ?
    C10 C8 C9 C1 . . . . -178.37(13) ?
    C2 C1 C9 N4 . . . . -0.17(15) ?
    C2 C1 C9 C8 . . . . 176.77(13) ?
    C9 C8 C10 N5 . . . . -0.94(19) ?
    C9 C8 C10 C7 . . . . 178.50(13) ?
    C5 N5 C10 C8 . . . . 179.99(11) ?
    B4 N5 C10 C8 . . . . 0.00(18) ?
    C5 N5 C10 C7 . . . . 0.43(14) ?
    B4 N5 C10 C7 . . . . -179.55(11) ?
    C6 C7 C10 C8 . . . . -179.68(13) ?
    C12 C7 C10 C8 . . . . 0.6(2) ?
    C6 C7 C10 N5 . . . . -0.19(14) ?
    C12 C7 C10 N5 . . . . -179.87(12) ?
    N4 C3 C13 C14 . . . . -170.06(11) ?
    C2 C3 C13 C14 . . . . 8.9(2) ?
    C3 C13 C14 C15 . . . . 172.63(11) ?
    C13 C14 C15 O15 . . . . -3.02(18) ?
    C13 C14 C15 O16 . . . . 177.79(11) ?
loop_
    _geom_hbond_atom_site_label_D
    _geom_hbond_atom_site_label_H
    _geom_hbond_atom_site_label_A
    _geom_hbond_site_symmetry_A
    _geom_hbond_distance_DH
    _geom_hbond_distance_HA
    _geom_hbond_distance_DA
    _geom_hbond_angle_DHA
    _geom_hbond_publ_flag
    C11 H11A F1 . 0.96 2.52 3.146(2) 123 yes
    C13 H13B F1 . 0.97 2.49 3.096(2) 120 yes
    C11 H11B F2 4_575 0.96 2.42 3.311(2) 154 yes
    C6 H6 Cg2 4_575 0.93 2.82 3.6640(10)
                                       152 yes
    O16 H16 O15 3_668 0.91(2) 1.75(2) 2.648(2) 175(2) yes
    C2 H2 O16 3_568 0.93 2.57 3.479(2) 168 yes
    C14 H14A F1 1_556 0.97 2.43 3.125(2) 128 yes
_shelx_hkl_file
;
   1   0   0 349203. 10212.3   1
   2   0   0 4635.16 188.176   1
   3   0   0 63.9901 70.1448   1
   4   0   0 86237.1 2559.16  13
  -4   0   0 87724.0 2574.68  10
   5   0   0 135770. 4032.66   9
   5   0   0 137673. 4017.50  13
   5   0   0 136268. 4135.98   1
  -5   0   0 137882. 4036.26  10
   6   0   0 15940.7 484.528  13
  -6   0   0 15935.6 505.026  10
  -7   0   0 14705.2 458.000  10
   7   0   0 13988.5 436.008  13
   8   0   0 20039.0 615.466   6
   9   0   0 8524.31 265.934   6
   1  -1   0 121683. 3504.00   1
  -1   1   0 116876. 3502.40   1
   2  -1   0 111576. 3404.75   1
   2   1   0 118462. 3405.83   1
   3  -1   0 14475.6 493.700   1
   3   1   0 14050.4 486.878   1
  -4   1   0 21662.2 658.250  10
   4  -1   0 22875.8 738.715   1
   4  -1   0 21524.7 642.690  13
   4   1   0 21753.2 643.432  13
   4   1   0 22777.5 740.923   1
  -4  -1   0 21195.8 658.421  10
   5  -1   0 191.935 64.2930   1
  -5  -1   0 491.853 49.5384  10
   5   1   0 325.672 46.4007   9
   5  -1   0 446.126 35.0994  13
   5   1   0 689.350 40.0187  13
  -5   1   0 355.995 47.6336  10
   6   1   0 1957.82 80.3137  13
   6  -1   0 2035.24 79.1161  13
  -6   1   0 1850.75 96.9542  10
  -6  -1   0 1931.25 100.441  10
  -7  -1   0 561.738 58.8477  10
   7   1   0 540.955 44.0415  13
  -7   1   0 505.332 54.4177  10
   7  -1   0 490.166 41.9360  13
   8   1   0 2084.86 105.723  14
   8   1   0 1959.18 89.9366   6
   8  -1   0 2025.47 92.4695   6
   9  -1   0 1080.49 51.1688   6
   9   1   0 1030.42 48.5087   6
   0   2   0 6791.84 203.316   3
   1  -2   0 29315.6 830.376   1
  -1   2   0 25677.9 829.752   1
  -2   2   0 60710.8 1705.32   1
   2  -2   0 52909.3 1690.88   1
   3  -2   0 71227.5 2166.89   1
   3   2   0 71948.6 2165.35   1
  -4   2   0 429.340 43.8384  10
   4   2   0 472.209 78.4005   1
   4  -2   0 458.860 81.5609   1
  -4  -2   0 543.479 46.8297  10
   4   2   0 492.854 31.3779  13
   4   2   0 482.062 45.7216   9
   5  -2   0 329.656 75.9085   1
   5   2   0 407.623 34.2045  13
   5   2   0 212.514 45.0703   9
  -5  -2   0 274.377 45.2253  10
   5  -2   0 136.816 24.6281  13
  -5   2   0 184.663 40.1442  10
   6  -2   0 46074.0 1377.01  13
  -6  -2   0 46969.6 1401.84  10
   6   2   0 48042.4 1402.00   9
   6   2   0 45902.1 1378.26  13
  -6   2   0 47184.3 1397.92  10
  -7  -2   0 1571.51 88.7947  10
   7  -2   0 1361.29 64.5304  13
   7   2   0 1453.57 78.1130   6
   7   2   0 1379.47 66.9741  13
   8  -2   0 2007.06 91.7556   6
   8  -2   0 1810.42 74.5868  13
   8   2   0 2002.10 87.2445   6
   8   2   0 2025.47 106.877  14
   9  -2   0 736.848 43.5324   6
   0   3   0 60.6461 14.0286   3
   1  -3   0 21271.4 655.500   1
  -2   3   0 47531.6 1396.77   1
   2  -3   0 44509.1 1391.50   1
   3   3   0 37929.7 1140.97   1
   3  -3   0 34751.6 1133.38   1
   4   3   0 199.075 40.2210   9
   4   3   0 63.7273 56.8969   1
   4  -3   0 136.895 69.9080   1
   4   3   0 118.366 21.6426  13
  -4   3   0 91.6093 31.2585  10
  -4  -3   0 127.089 34.7174  10
  -5  -3   0 256.344 45.4557  10
   5  -3   0 208.562 26.2614  13
  -5   3   0 225.005 41.5950  10
   5   3   0 197.136 45.2057   9
   5   3   0 196.899 29.7170  13
   6   3   0 66.6903 32.5232  13
   6   3   0 22.3707 47.7139   9
   6  -3   0 28.4290 26.8116  13
  -6  -3   0 86.1412 49.5698  10
  -6   3   0 1.64266 38.9166  10
   7   3   0 2201.39 91.8397  13
   7   3   0 2439.11 101.055   6
   7  -3   0 2155.03 86.6274  13
   8  -3   0 86.3979 42.2414   6
   8   3   0 34.2379 59.3798  14
   8  -3   0 52.2829 24.9831  13
   8   3   0 20.6352 32.6366   6
   9  -3   0 106.121 27.7723   6
   0   4   0 154982. 4532.18   3
  -1  -4   0 99189.4 2911.36   3
   2  -4   0 31593.3 937.587   1
  -2   4   0 28481.8 930.630   1
   3  -4   0 1497.76 114.219   1
   4   4   0 85458.7 2411.79   9
   4   4   0 85479.1 2395.13  13
   4   4   0 85692.0 2492.70   1
  -4   4   0 84646.2 2409.36  10
  -4  -4   0 86744.3 2412.15  10
   5  -4   0 8878.89 277.719  13
  -5   4   0 8856.95 296.183  10
   5   4   0 8932.01 280.640  13
   5   4   0 9425.28 302.520   9
  -5  -4   0 9311.37 302.731  10
   6   4   0 315.389 36.5904  13
  -6  -4   0 281.386 52.6381  10
  -6   4   0 285.525 45.5717  10
   6  -4   0 303.449 32.7104  13
   6   4   0 261.477 56.3072   9
   7   4   0 91.8089 35.9789  13
   7   4   0 159.971 52.3960   9
   7   4   0 125.307 39.1198   6
   7  -4   0 74.3571 27.8889  13
   8   4   0 8402.55 280.253  14
   8  -4   0 8775.26 266.584   6
   8   4   0 7910.82 254.232   6
   9  -4   0 8415.07 265.526   6
   0   5   0 13.2435 18.6714   3
  -1  -5   0 93378.1 2744.08   3
   2  -5   0 26104.8 802.863   1
  -2   5   0 24454.8 798.262   1
   3  -5   0 38675.0 1222.15   1
  -3   5   0 38808.4 1226.54   1
   4   5   0 8925.26 291.824   9
   4   5   0 8975.11 275.027  13
   4   5   0 8910.05 360.016   1
  -4  -5   0 8779.86 291.547  10
  -4   5   0 8722.50 288.687  10
   5   5   0 49.0132 48.5913   9
  -5  -5   0 36.4837 41.1576  10
   5   5   0 25.4801 26.6863  13
  -5   5   0-4.35877 32.5954  10
  -6   5   0 1487.93 80.4001  10
   6  -5   0 1331.06 61.7324  13
   6   5   0 1447.10 68.5408  13
   6   5   0 1537.84 95.2623   9
  -6  -5   0 1408.10 88.0221  10
   6   5   0 1518.44 72.2703   6
   7   5   0 1601.64 78.9206   6
   7  -5   0 1594.01 68.8217  13
   8   5   0 34.1165 66.8934  14
   8  -5   0 31.0501 22.0226  13
   8   5   0 25.0559 27.3863   6
   9  -5   0 2433.78 92.1184   6
   0   6   0 126750. 3714.18   3
  -1  -6   0 595.142 47.1046   3
  -2   6   0 1780.76 120.405   1
   3  -6   0 64040.9 1970.92   1
  -3   6   0 64898.3 1979.06   1
   4   6   0 49177.8 1454.42   9
  -4   6   0 47816.8 1450.14  10
  -4  -6   0 47940.2 1453.50  10
   4   6   0 49153.2 1435.69  13
   4  -6   0 49161.0 1541.88   1
   4   6   0 49476.3 1542.00   1
   5   6   0 8771.66 273.403  13
   5   6   0 9268.12 299.471   9
  -5  -6   0 8506.31 295.562  10
  -5   6   0 8520.65 288.258  10
   5   6   0 8592.94 276.976   6
   6  -6   0 901.795 48.0929  13
   6   6   0 956.843 56.5766   6
   6   6   0 1040.28 85.2915   9
   6   6   0 1009.85 56.6502  13
  -6  -6   0 926.931 78.1639  10
   7  -6   0 122.107 28.1639  13
   7   6   0 96.2959 34.5108   6
   7   6   0 132.166 57.8972   9
   8   6   0 654.028 81.3024  14
   8  -6   0 479.552 31.8867  13
   9   6   0 871.419 56.3000  14
   9  -6   0 1046.53 52.2395   6
   0   7   0 2.45083 27.6042   3
  -1  -7   0 25463.8 768.627   3
  -2   7   0 2553.03 152.398   1
  -2  -7   0 2913.98 119.023   3
  -3  -7   0 70023.3 2082.63  10
   3   7   0 73471.1 2067.63  13
  -3   7   0 78914.3 2168.64   1
   3   7   0 70193.8 2082.33   9
  -3   7   0 63098.9 2079.79   2
  -4   7   0 125.655 34.6124  10
   4   7   0 83.4400 22.2145   6
   4   7   0 139.356 41.2564   9
   4   7   0 107.336 65.5141   1
   4   7   0 137.469 26.5795  13
  -4  -7   0 90.3424 41.4500  10
   5   7   0 331.759 34.5126  13
   5   7   0 284.775 57.2743   9
  -5  -7   0 213.622 52.6185  10
  -5   7   0 296.843 43.5701  10
   5   7   0 262.691 32.4741   6
   6  -7   0 4196.85 144.918  13
   6   7   0 4371.07 154.181   6
   7   7   0 10754.4 344.706   6
   7   7   0 11764.9 373.537   9
   7  -7   0 10693.9 335.463  13
   8   7   0 1291.76 96.9332  14
   9  -7   0 5824.23 179.288   6
   9   7   0 4991.80 182.568  14
   0   8   0 175907. 5155.15   3
  -1  -8   0 25029.1 758.208   3
  -2   8   0 53012.8 1652.14   1
  -2  -8   0 54065.4 1606.99   3
   3   8   0 1526.96 58.6198  13
  -3  -8   0 1327.48 74.3631  10
  -3  -8   0 1659.86 90.9798   3
  -3   8   0 1435.93 82.4592   2
  -3   8   0 1349.69 119.379   1
   3   8   0 1454.12 75.8782   9
  -4  -8   0 1126.57 83.2956   3
   4   8   0 1101.29 52.1167  13
  -4   8   0 1205.06 69.0207  10
  -4  -8   0 1108.92 72.6144  10
   4   8   0 1088.68 75.5566   9
   5   8   0 2114.17 109.921   9
  -5  -8   0 1930.40 102.475  10
   5   8   0 1841.82 77.3833   6
   5   8   0 1953.30 79.7328  13
  -5   8   0 1764.16 89.2441  10
   6  -8   0 10792.0 337.952  13
   6   8   0 11595.2 379.632   9
   6   8   0 10977.4 346.854   6
   7   8   0 20982.8 629.237   9
   7  -8   0 19168.8 588.656  13
   8   8   0 3805.06 166.688  14
   9  -8   0 1448.80 60.1950   6
   9   8   0 1209.80 66.0788  14
   0   9   0-23.8861 35.0875   3
  -1  -9   0 21587.8 659.291   3
  -2   9   0 22435.1 746.910   1
  -2  -9   0 22639.1 700.502   3
  -3   9   0 1160.70 112.737   1
  -3  -9   0 1256.94 81.8192   3
   3   9   0 1179.39 71.2551   9
   4   9   0 37.0793 45.5587   9
  -4   9   0 66.3897 69.9547   1
  -4   9   0 70.3492 38.0612  10
  -4  -9   0 36.9665 43.0470  10
   5   9   0 4593.13 185.995   9
   6  -9   0 45.4726 23.5866  13
   6   9   0 84.8956 71.4232   9
   7  -9   0 39.2688 23.7173  13
   7   9   0 82.6476 62.6238   9
   8   9   0 3143.94 131.511   9
   8   9   0 3145.97 147.098  14
   9   9   0 636.075 49.1491  14
   9  -9   0 724.891 40.8438   6
   0  10   0 256162. 7503.97   3
  -1  10   0 23279.5 776.878   1
  -1 -10   0 23889.4 724.041   3
   2  10   0 12422.0 404.243   9
  -2  10   0 12372.5 471.804   1
   3  10   0 43123.4 1308.40   9
  -3  10   0 45878.1 1406.53   1
  -3  10   0 41441.1 1304.08  10
   4  10   0 1995.71 104.628   9
  -4  10   0 2018.84 94.2328  10
   5  10   0 30380.9 939.955   9
   6  10   0 25111.9 743.255   9
   6 -10   0 22777.8 695.963  13
   7 -10   0 9222.39 291.617  13
   7  10   0 10332.3 338.226   9
   8  10   0 178.432 74.6358  14
   8  10   0 268.248 51.1075   9
   9  10   0 446.435 43.4746  14
   9 -10   0 464.166 32.8368   6
   0  11   0 11.0664 29.9774   3
  -1  11   0 18485.0 623.957   1
  -1  11   0 18084.1 561.729   3
  -2 -11   0 4690.96 178.635   3
   2  11   0 4509.31 163.496   9
  -2  11   0 4252.64 222.271   1
  -3 -11   0 434.454 55.9312   3
  -3  11   0 373.985 81.0455   1
  -3  11   0 391.711 46.7939  10
  -4  11   0 4281.64 163.227  10
   4  11   0 4418.83 172.998   9
   5  11   0 432.717 73.2020   9
   6  11   0 28.2615 77.4041   9
   6 -11   0 79.2996 24.9639  13
   7  11   0 24735.6 706.380  14
   7  11   0 23134.0 699.589   9
   8  11   0 499.871 59.3290   9
   8  11   0 577.333 77.2490  14
   9 -11   0 632.750 36.3598   6
   0  12   0 6237.30 216.520   3
  -1  12   0 14604.1 468.488   3
  -1  12   0 15839.7 541.603   1
   2  12   0 1481.62 78.1311   9
  -2 -12   0 1423.88 81.3269   3
   2 -12   0 1402.62 52.9045  12
  -3  12   0 19686.0 677.320   1
  -3 -12   0 20048.8 600.802   3
   3 -12   0 17610.2 540.935  12
  -3  12   0 18370.3 564.472  10
   4  12   0 6882.73 250.700   9
  -4  12   0 6779.47 237.571  10
   5  12   0 27619.2 865.125   9
   6 -12   0 57432.2 1725.89  13
   6  12   0 63296.1 1776.74   9
   7  12   0 6613.11 244.336  14
   7  12   0 6488.87 236.024   9
   8  12   0 197.036 67.4596  14
   8  12   0 208.897 51.9622   9
   0  13   0 13.5148 27.0459   3
  -1  13   0 875.949 56.7604   3
   1  13   0 838.359 58.8785   9
  -1  13   0 944.230 109.994   1
  -2 -13   0 5854.75 212.764   3
   2  13   0 5552.97 199.398   9
   2 -13   0 5513.82 174.426  12
  -3  13   0 1195.60 70.3533  10
  -3 -13   0 1229.56 84.6819   3
   3 -13   0 1155.75 47.6252  12
  -4  13   0 477.235 51.8968  10
   4  13   0 517.963 73.2057   9
   5  13   0 210.926 76.8355   9
   6  13   0 139.333 79.5219   9
   6 -13   0 174.585 26.4290  13
   7  13   0 68.2533 68.9006   9
   8  13   0 719.427 77.2301  14
   8  13   0 675.946 63.0195   9
   8  13   0 796.486 76.8253  11
   0  14   0 49638.3 1490.40   3
   1  14   0 24937.8 771.454   9
  -1  14   0 26223.1 869.739   1
  -1  14   0 25589.9 782.870   3
   2  14   0 2311.30 105.279   9
   2 -14   0 2117.51 76.5022  12
  -3  14   0 2679.57 117.158  10
   3  14   0 2453.21 124.915   9
   3 -14   0 2625.32 90.9986  12
   4  14   0 41649.3 1356.84   9
  -4  14   0 47259.9 1349.13  10
   5  14   0 24599.2 781.202   9
   6  14   0 11511.6 405.032   9
   7  14   0 38.3953 67.9237   9
   8  14   0 308.041 50.5684   9
   8  14   0 344.754 60.4111  11
   8  14   0 383.202 65.7651  14
   0  15   0 25.7434 39.7392   9
   0  15   0 18.0960 27.3668   3
   0  15   0 37.0631 58.8278   1
  -1  15   0 24569.4 727.190   3
   1  15   0 22304.0 710.881   9
   1 -15   0 22950.6 689.348  12
  -1  15   0 25337.6 822.536   1
   2  15   0 3956.13 157.271   9
   2 -15   0 3863.28 126.994  12
  -2  15   0 3773.80 157.640   3
  -3  15   0 38782.0 1156.58  10
   3  15   0 39527.0 1163.39   9
   3 -15   0 37546.6 1128.48  12
  -4  15   0 3717.92 151.430  10
   5  15   0 1485.73 115.897   9
   6  15   0 482.227 95.2461   9
   7  15   0 22239.8 706.434   9
   8 -15   0 210.761 34.9611   6
   8  15   0 226.514 60.0912  11
   8  15   0 120.553 43.1170   9
   0  16   0 818.111 107.310   1
   0  16   0 740.571 57.9649   3
   0  16   0 741.313 58.3475   9
   1 -16   0 2221.34 80.3918  12
  -1  16   0 2386.61 113.181   3
   1  16   0 2150.72 107.307   9
   2  16   0 2992.65 135.367   9
   2 -16   0 2996.77 103.287  12
  -2  16   0 3044.50 135.461   3
   3  16   0 4855.69 188.886   9
   3 -16   0 4457.03 149.056  12
  -3  16   0 4606.03 177.974  10
  -4  16   0 16166.4 516.612  10
   5  16   0 4826.71 214.367   9
   6  16   0 9415.00 342.054   9
   6  16   0 9239.13 336.029  14
   7  16   0 430.583 83.7275  14
   7  16   0 464.287 83.0469   9
   8 -16   0 1494.38 64.8050   6
   8  16   0 1559.63 88.4522  11
   0  17   0 7.92255 41.0024   9
   0  17   0 25.5901 25.9929   3
   1 -17   0 12278.3 373.831  12
   1  17   0 12243.3 402.031   9
   2  17   0 23013.9 730.260   9
   2 -17   0 23442.9 697.405  12
  -3  17   0 2147.00 109.877  10
   3  17   0 2089.67 124.218   9
   3 -17   0 2140.14 79.7338  12
  -4  17   0 59.5167 44.7695  10
   5  17   0 697.758 103.752   9
   6  17   0 394.764 90.7428   9
   6  17   0 343.891 87.5652  14
   7  17   0-33.3405 65.9437   9
   7  17   0 94.4431 70.1765  14
   8  17   0 1562.53 80.7651  14
   8  17   0 1594.82 86.1416  11
   8  17   0 1495.28 73.7180   9
   8 -17   0 1668.33 65.7996   6
   0  18   0 3454.30 143.264   9
   1 -18   0 12677.4 393.191  12
   1  18   0 13549.1 425.490   9
   2 -18   0 24917.3 741.742  12
   2  18   0 24550.0 776.612   9
   3 -18   0 19186.6 588.885  12
   3  18   0 20383.4 633.999   9
  -3  18   0 20037.7 621.893  10
   4  18   0 8577.90 319.911   9
   5  18   0 24089.8 759.908  14
   6  18   0 2131.42 126.811  14
   6  18   0 1992.98 135.202   9
   7  18   0 7033.03 262.197   9
   7  18   0 7249.62 256.763  14
   8  18   0 123.539 37.8084  14
   8 -18   0 125.171 20.7294   6
   8  18   0 123.721 41.1833  11
   0  19   0 49.0465 47.1895   9
   1 -19   0 11761.6 363.648  12
   1  19   0 11776.1 391.709  11
   1  19   0 12142.2 397.404   9
   2  19   0 218.613 69.5062   9
   2 -19   0 203.292 26.5400  12
  -3  19   0 14260.3 461.316  10
   3 -19   0 13992.1 427.579  12
   3  19   0 14124.9 475.361   9
   3  19   0 13813.3 451.070  14
   4  19   0 236.069 66.5606  14
   4  19   0 411.310 94.4515   9
   5  19   0 1744.92 116.728  14
   6  19   0 4819.13 208.550   9
   6  19   0 4638.90 194.091  14
   7  19   0 616.904 69.6755  14
   7  19   0 778.037 79.0264   9
   7  19   0 803.279 86.3226  11
   0  20   0 678.679 68.7474   9
   1  20   0 8331.65 291.819   9
   1  20   0 7978.42 283.985  11
   1 -20   0 8109.40 256.624  12
   2  20   0 2374.19 132.205   9
   2 -20   0 2360.25 88.5756  12
   3  20   0 314.587 82.5159   9
   3  20   0 342.844 60.3134  14
   3 -20   0 368.236 30.9227  12
  -3  20   0 391.520 62.9465  10
   4  20   0 215.841 94.2965   9
   4  20   0 225.287 66.3895  14
   5  20   0 17358.2 560.896  14
   6  20   0 32822.1 1021.27  14
   6  20   0 34029.9 1036.43   9
   7  20   0 2308.46 113.852   9
   7  20   0 2250.34 108.216  14
   0  21   0 93.3864 54.2086   9
   1 -21   0 9052.49 287.152  12
   1  21   0 9070.90 322.026   9
  -1  21   0 9417.84 321.813   7
   2  21   0 198.058 73.7377   9
   2 -21   0 235.779 27.2824  12
   3  21   0 371.096 87.4040   9
  -3  21   0 365.927 62.6897  10
   3 -21   0 305.033 29.9223  12
   3  21   0 284.018 56.3470  14
   4  21   0 10423.7 361.476  14
   4  21   0 11097.1 388.437   9
   5  21   0 12333.2 411.312  14
   6  21   0 1034.83 81.6990  14
   6  21   0 884.733 101.192  11
   6  21   0 743.737 91.5424   9
   7  21   0 23.8394 49.7800   9
   7 -21   0 33.8484 21.2519   6
   7  21   0 27.9465 43.8881  14
   0 -22   0 11774.2 365.651  12
   0  22   0 11700.6 395.230   9
   1  22   0 4986.22 204.225   9
   1 -22   0 4810.47 164.434  12
  -1  22   0 5111.78 200.284   7
   2 -22   0 28741.3 881.297  12
   2  22   0 30610.1 925.315  11
   2  22   0 31216.9 932.399   9
  -3  22   0 27015.2 836.190  10
   3  22   0 26425.3 851.991   9
   4  22   0 2556.16 124.157  14
   4  22   0 2478.21 153.673   9
   5  22   0 15021.2 498.264   9
   5  22   0 14330.8 471.384  14
   6  22   0 4733.36 197.508  11
   6  22   0 4526.05 174.443  14
   7  22   0 11099.9 366.195  11
   7  22   0 11480.1 364.144   9
   0 -23   0-9.82346 28.7193  12
   1  23   0 51.1368 63.4602   9
   1 -23   0 38.9840 27.6244  12
  -1  23   0 37.0100 57.2412   7
   2  23   0 7841.98 292.719   9
   2 -23   0 7624.12 246.572  12
   2  23   0 8002.83 287.964  11
   3  23   0 931.381 104.098   9
  -3  23   0 896.265 77.8083  10
   3  23   0 773.773 97.6469  11
   4  23   0 104.430 88.4467   9
   4  23   0 181.252 54.5649  14
   4  23   0 183.976 85.4934  11
   5  23   0 259.886 86.9727   9
   5  23   0 273.946 58.4713  14
   5  23   0 270.189 89.9891  11
   6  23   0 5810.95 208.558  11
   6  23   0 4799.16 181.469  14
   7  23   0 17.2277 35.1716   9
   7  23   0-13.2467 34.4223  11
   0 -24   0 7962.41 256.437  12
   1  24   0 132.004 66.4677   9
   1 -24   0 59.9049 28.8131  12
  -1  24   0 92.3290 57.1954   7
   2  24   0 399.919 85.2612   9
   2  24   0 445.460 69.8379  11
  -2  24   0 482.161 74.1715  10
   2 -24   0 382.329 33.9827  12
  -3  24   0 7073.98 263.449  10
   3  24   0 7236.36 278.508  11
   3  24   0 7668.31 286.051   9
   4  24   0 15235.5 512.624   9
   4  24   0 15109.5 510.822  11
   5  24   0 1481.51 111.960   9
   5  24   0 1443.06 109.777  11
   6  24   0 5966.33 221.006  11
   0 -25   0-3.97357 28.4422  12
   1 -25   0 6533.06 209.570  12
  -1  25   0 6189.15 240.900   7
   1  25   0 6139.75 245.000   9
   2  25   0 5327.64 223.525   9
  -2  25   0 5796.49 217.754  10
   2 -25   0 5090.22 172.934  12
   3  25   0 4304.87 188.284  11
   3  25   0 4475.16 197.721   9
   4  25   0 21.1917 81.9914   9
   4  25   0-60.9565 66.4434  11
   5  25   0 115.670 65.7142  11
   5  25   0 31.4462 68.5250   9
   6  25   0 1058.08 75.2362   9
   6  25   0 1008.34 70.8270  11
   0 -26   0 13515.9 424.799  12
   0  26   0 14506.3 467.191   7
  -1 -26   0 212.351 34.5165  12
   1 -26   0 205.617 30.1529  12
   2  26   0 717.326 85.8402   9
  -2  26   0 781.875 77.3718  10
   2 -26   0 679.633 40.4840  12
   3  26   0 1209.58 103.343   9
   3  26   0 1095.53 88.5462  11
   4  26   0 595.740 84.1047   9
   4  26   0 564.387 75.7377  11
   5  26   0 2351.74 119.838   9
   5  26   0 2288.90 116.826  11
   6  26   0 460.757 43.5325  11
   6  26   0 600.902 51.6205   9
   0  27   0 22.6780 59.7431   7
   0 -27   0-9.49183 27.3979  12
  -1 -27   0 11530.8 352.458  12
   1 -27   0 11040.7 348.128  12
   2  27   0 2484.64 133.494   9
  -2  27   0 2499.92 122.953  10
   2 -27   0 2401.21 88.9733  12
   3  27   0 343.295 77.2860   9
   4  27   0 15170.8 461.888   9
   4  27   0 12923.6 445.250  11
   5  27   0 1367.22 84.7154   9
   5  27   0 1227.76 75.9974  11
   0 -28   0 5486.07 181.856  12
   0  28   0 5519.70 214.822   7
   1 -28   0 7366.75 241.750  12
  -1 -28   0 8069.57 246.704  12
   2  28   0 1149.09 89.0899   9
  -2 -28   0 1340.18 60.8758  12
  -2  28   0 1200.86 81.9663  10
   3  28   0 539.767 76.4616   9
   4  28   0 7625.24 270.231   9
   5  28   0 85.3257 44.9914   9
   0 -29   0 13.3185 22.8704  12
   1 -29   0 121.376 22.5642  12
  -1  29   0 93.5185 56.8051  10
  -1 -29   0 172.239 27.9425  12
   1  29   0 58.5617 57.9358   7
  -2 -29   0 4005.63 136.148  12
   3  29   0 15098.5 523.820   9
  -3 -29   0 17242.6 501.521  12
   4  29   0 1320.78 80.0613   9
  -4 -29   0 1381.99 54.9043  12
  -5 -29   0 1449.78 50.8849  12
   0 -30   0 126.694 21.8388  12
   1 -30   0 200.032 21.6669  12
  -1  30   0 190.405 50.6181  10
  -1 -30   0 220.889 27.0877  12
   1  30   0 166.020 54.0604   7
  -2 -30   0 47.6004 21.9041  12
   2  30   0 69.7417 54.5247   7
  -3 -30   0 363.266 27.4732  12
  -4 -30   0 2559.02 85.4334  12
   0 -31   0 11.3576 15.9505  12
   0  31   0 15.6525 49.2629  10
  -1 -31   0 63.7205 18.6751  12
   2  31   0 2395.17 107.244   7
  -2 -31   0 2323.58 82.3543  12
   3  31   0 13688.2 447.193   7
  -3 -31   0 14475.0 427.373  12
   0  32   0 18473.2 537.523  10
   0 -32   0 16976.3 513.723  12
  -1 -32   0 3379.49 109.003  12
  -2 -32   0 158.994 16.0935  12
  -8   0   1 11.1916 45.3207  10
   7   0  -1 152.700 51.8727   9
   7   0  -1 274.733 33.1094  13
  -7   0   1 225.895 63.9842  10
   6   0  -1 19.2004 23.3876  13
  -6   0   1 44.3451 49.8629  10
   6   0  -1 47.3700 50.8101   9
   5   0  -1 3.65601 17.4396  13
  -5   0   1-26.5139 45.0965  10
   5   0  -1-2.82802 41.2073   9
  -5   0   1 50.6673 46.7210   5
  -4   0   1 7.71187 38.2764  10
  -4   0   1 1.34457 39.8892   5
   4   0  -1 16.1516 75.8655   1
   3   0  -1 15.4882 70.6330   1
   3   0  -1 31.2886 51.9543   2
   2   0  -1 75.1471 66.7781   2
  -1   0   1 16.3335 21.5762   3
   1   0  -1 18.2065 68.1079   2
   0   0   1 45.3616 54.9193   2
  -1   0  -1 33.5251 59.2553   2
   1   0   1 9.93614 66.1253   2
  -1   0  -1 47.1208 22.1107   1
   2   0   1 423.438 54.2266   1
   3   0   1 233.190 55.6237   1
   4   0   1 50.4985 46.6502   1
   4   0   1 253.913 29.9844  13
   5   0   1 70.2741 30.1736  13
   6   0   1 27.5093 43.4895   6
   6   0   1 36.8374 58.4171  14
   6   0   1 58.6949 33.4836  13
   7   0   1 0.93411 33.1378  13
   7   0   1 33.7548 55.4841  14
   7   0   1-1.56107 46.9432   6
   8   0   1 62.5196 30.0278  13
   8   0   1 57.2132 41.5173   6
   9  -1  -1 57.4562 23.7025   6
   8   1  -1 273.123 38.1348   6
  -8   1   1 251.734 53.6573  10
  -8  -1   1 200.071 54.1927  10
  -7  -1   1 30977.0 900.126  10
   7  -1  -1 29915.7 888.288   9
   7   1  -1 31194.8 895.031   9
  -7   1   1 31244.4 899.819  10
   6  -1  -1 1298.97 78.9983   9
   6   1  -1 1200.44 54.6942  13
   6   1  -1 1295.07 83.5854   9
  -6  -1   1 1287.93 86.2028  10
   6  -1  -1 1178.13 53.0266  13
   5   1  -1 493.861 54.5079   9
   5  -1  -1 485.850 51.5531   9
   5  -1  -1 412.261 27.1843  13
  -5  -1   1 473.869 59.9149   5
  -5   1   1 482.264 59.7342  10
   5   1  -1 432.204 28.7839  13
  -5   1   1 391.630 56.6310   5
  -4   1   1 1360.59 74.6889   5
  -4   1   1 1243.17 71.9675  10
  -4  -1   1 1324.88 72.3969  10
   4   1  -1 1241.83 125.634   1
   4  -1  -1 1491.31 131.927   1
  -4  -1   1 1271.03 73.7905   5
   4   1  -1 1274.35 70.0745   2
   3   1  -1 397.643 68.3322   2
   3   1  -1 577.737 98.5139   1
   3  -1  -1 371.626 86.9294   1
   2   1  -1 2111.64 121.622   2
   2  -1  -1 2094.25 115.344   2
   1  -1  -1 159856. 4804.29   2
  -1   1   1 164948. 4770.96   3
   1  -1  -1 160560. 4800.05   1
  -1  -1   1 163626. 4776.01   3
  -1   1   1 160692. 4802.55   2
   0  -1  -1 47965.5 1391.20   1
   0   1   1 49644.8 1422.23   2
  -1   1  -1 11121.0 362.032   2
   1   1   1 11146.7 367.937   2
  -1   1  -1 10954.7 342.247   1
   2   1   1 103593. 3060.35   1
   2   1   1 104419. 3074.12   2
   3   1   1 113327. 3348.46   1
   3  -1   1 112590. 3352.25   1
   4   1   1 1518.99 61.7608  13
   4   1   1 1430.22 101.998   1
   5  -1   1 634.562 42.7899  13
   5  -1   1 609.754 65.1609  14
   5   1   1 587.106 41.1232  13
   6  -1   1 4877.42 163.280  13
   6   1   1 4524.67 162.332  13
   6  -1   1 4974.90 188.733  14
   6   1   1 4701.60 173.740   6
   6   1   1 4688.15 191.387  14
   7   1   1 426.926 70.2177  14
   7   1   1 335.972 54.0596   6
   7  -1   1 358.585 58.0432   6
   7  -1   1 392.689 41.8477  13
   7   1   1 362.446 41.7741  13
   8  -1   1 775.929 57.9833   6
   8   1   1 774.970 55.5990   6
   8  -1   1 809.196 46.9186  13
   9  -1   1 7528.82 234.464   6
   9  -2  -1 355.165 32.0012   6
   8   2  -1 884.302 54.1297   6
  -8  -2   1 1134.17 81.3112  10
  -8   2   1 1079.32 73.7269  10
  -7  -2   1 2446.30 126.595  10
   7   2  -1 2629.17 121.243   9
  -7   2   1 2741.54 125.688  10
   6  -2  -1 7418.07 249.767   9
  -6  -2   1 7772.37 261.082  10
  -6   2   1 7492.21 260.202  10
   6   2  -1 7015.28 226.900  13
   6  -2  -1 6827.05 224.455  13
   6   2  -1 7782.27 257.461   9
   5   2  -1 62.7583 45.6118   9
   5  -2  -1 52.5841 17.9932  13
   5   2  -1 23.0367 19.5630  13
  -5   2   1 8.37138 42.1057  10
  -5  -2   1 47.0340 45.3973  10
  -5   2   1 100.178 48.9463   5
   4   2  -1 321.919 49.6420   2
  -4  -2   1 287.140 49.8023   5
   4  -2  -1 321.234 86.1542   1
  -4   2   1 335.212 45.8451   5
  -4  -2   1 349.197 44.5357  10
   4   2  -1 363.390 89.8089   1
  -4   2   1 349.019 47.9398  10
   3  -2  -1 547.135 90.5697   1
   3   2  -1 466.647 73.2844   2
  -1  -2   1 15455.9 462.184   3
   1  -2  -1 15731.3 494.409   2
   1   2  -1 14890.0 460.693   3
   1  -2  -1 15224.9 481.367   1
  -1   2   1 14807.2 489.049   2
   0  -2  -1 24363.4 731.279   1
   0   2   1 25576.3 765.700   2
  -1   2  -1 52230.5 1544.31   2
  -1   2  -1 51717.5 1530.93   1
   1   2   1 50488.4 1551.10   2
  -2   2  -1 19486.7 607.612   1
   2   2   1 18757.6 589.180   1
   2   2   1 20156.3 614.519   2
   3   2   1 26249.3 814.042   1
   4   2   1 115544. 3385.38  13
   5   2   1 24176.9 700.132  13
   5  -2   1 22742.4 717.248  14
   5  -2   1 22846.8 698.685  13
   6   2   1 1785.08 110.609  14
   6  -2   1 1646.57 96.1050  14
   6   2   1 1548.80 75.3689  13
   6  -2   1 1567.96 73.1003  13
   6   2   1 1739.33 87.5209   6
   7  -2   1 3610.37 136.574   6
   7   2   1 3428.83 153.810  14
   7   2   1 3084.55 119.566  13
   7  -2   1 3060.73 117.041  13
   7   2   1 3197.15 131.557   6
   8   2   1 14406.2 451.773   6
   8  -2   1 15560.9 456.447   6
   8  -2   1 14019.5 440.301  13
   9  -2   1 14963.2 451.617   6
   9   3  -1 265.411 45.9098  14
   9  -3  -1 221.075 30.1111   6
   8   3  -1 1147.97 76.3410   9
  -8  -3   1 1176.79 82.4204  10
  -8   3   1 1197.65 75.5659  10
   8   3  -1 1088.05 56.9123   6
  -7   3   1 4435.06 177.170  10
  -7  -3   1 4192.92 180.342  10
   7   3  -1 4319.50 177.138   9
   6  -3  -1 173.225 24.0896  13
   6  -3  -1 272.867 45.9816   9
  -6  -3   1 183.420 60.6276  10
  -6   3   1 135.788 55.1640   5
   6   3  -1 168.831 28.6566  13
   6   3  -1 169.021 58.1502   9
  -6   3   1 110.979 47.1348  10
   5   3  -1 37999.8 1081.60   9
  -5   3   1 37927.1 1084.54   5
   5  -3  -1 34744.4 1053.47  13
   5   3  -1 34203.3 1055.80  13
  -5   3   1 37997.9 1084.51  10
  -5  -3   1 37179.2 1084.38  10
  -4   3   1 7880.63 258.789  10
  -4   3   1 7944.05 258.019   5
   4  -3  -1 8005.67 340.749   1
   4   3  -1 7335.45 234.727  13
   4   3  -1 7844.03 254.697   9
  -4  -3   1 7934.41 260.216   5
  -4  -3   1 7804.34 256.610  10
   4   3  -1 7708.86 342.083   1
   4   3  -1 7790.74 281.855   2
   3  -3  -1 84346.1 2558.14   1
  -2   3   1 29887.8 912.747   2
  -2  -3   1 29462.1 893.919   3
  -1   3   1 374556. 10854.5   1
  -1   3   1 387731. 10862.9   2
   1   3  -1 362796. 10832.8   3
  -1  -3   1 372469. 10834.2   3
   1  -3  -1 365511. 10853.1   1
   0   3   1 8.59628 28.7681   1
   0   3   1 4.48472 75.2326   2
  -1   3  -1 6222.45 216.921   1
   1   3   1 6008.33 239.592   2
  -2   3  -1 7928.38 259.254   2
  -2   3  -1 7690.87 276.015   1
   2   3   1 7691.20 252.757   1
   2   3   1 7434.30 283.283   2
   3   3   1 30393.1 897.412   1
   3   3   1 27669.3 895.891   2
  -4  -3  -1 52457.7 1606.70  10
   4   3   1 56250.9 1611.59   9
   5   3   1 92.2382 36.6866   6
   5  -3   1 46.9796 28.5614  13
   5   3   1 38.2194 29.9562  13
   6   3   1 445.727 52.3763   6
   6   3   1 484.640 45.2077  13
   6  -3   1 482.922 47.4178  13
   6   3   1 481.048 80.0729  14
   7   3   1 1321.13 68.4345  13
   7   3   1 1385.68 79.8353   6
   7  -3   1 1358.06 67.0426  13
   7   3   1 1607.28 107.480  14
   7  -3   1 1500.35 87.1363   6
   8   3   1 88.9814 53.1008  14
   8  -3   1 76.6662 27.3349  13
   8   3   1 122.361 36.7820   6
   8  -3   1 114.300 42.2208   6
   9  -3   1 1332.39 56.0241   6
   9   4  -1 883.806 63.5865  14
   9  -4  -1 959.379 50.6914   6
   8   4  -1 430.860 58.7545   9
  -8   4   1 505.077 53.2332  10
   7   4  -1 87142.0 2579.05   9
  -7  -4   1 86825.8 2582.43  10
  -7   4   1 85937.7 2576.32  10
   6   4  -1 49289.9 1388.31   9
  -6  -4   1 49195.1 1390.70  10
  -6   4   1 49250.4 1389.80  10
  -6   4   1 48715.7 1387.75   5
   5   4  -1 7504.51 236.672  13
   5  -4  -1 7268.50 232.227  13
  -5   4   1 7897.53 262.618   5
  -5  -4   1 7991.69 263.828  10
  -5   4   1 7783.17 263.237  10
   5   4  -1 8076.74 263.807   9
   4   4  -1 14500.5 445.955  13
  -4  -4   1 14813.5 467.083  10
   4   4  -1 15167.1 465.327   9
   4   4  -1 15338.2 505.025   2
   4  -4  -1 15304.8 557.407   1
  -4   4   1 15296.1 469.968  10
   4   4  -1 16454.7 582.796   1
   3  -4  -1 73690.3 2249.51   1
  -3  -4   1 73684.1 2195.12   3
  -2  -4   1 50929.3 1545.06   3
  -2   4   1 50996.2 1564.35   2
  -2   4   1 55875.2 1596.30   1
   1  -4  -1 147267. 4519.49   1
  -1   4   1 151512. 4521.94   1
  -1  -4   1 152907. 4502.09   3
   0   4   1 34532.8 898.542   1
   0  -4  -1 29153.6 874.295   3
  -1   4  -1 33782.4 1025.42   1
  -2   4  -1 33010.8 979.838   2
   2   4   1 34292.6 1013.96   2
  -2   4  -1 33791.4 1000.37   1
   3   4   1 5648.98 212.320   1
   3   4   1 5566.99 224.040   2
   3   4   1 5506.32 180.577   6
   3   4   1 5492.83 174.918  13
   4   4   1 34050.7 1056.08   9
   4   4   1 35939.8 1047.90   6
   5   4   1 12589.2 391.111   6
   5   4   1 12018.3 399.495   9
   5   4   1 12446.4 381.946  13
   6   4   1 32397.9 973.513  13
   6   4   1 33940.9 1008.22  14
   6   4   1 32375.3 984.841   6
   6  -4   1 32307.9 971.925  13
   7   4   1 3477.25 135.828   6
   7  -4   1 3268.94 122.219  13
   7   4   1 3334.27 126.140  13
   7  -4   1 3472.11 139.935   6
   7   4   1 3514.63 163.633  14
   8  -4   1 7.29438 25.4376  13
   8   4   1 9.68870 31.8711   6
   8   4   1 105.009 55.2164  14
   8  -4   1 44.6533 42.2188   6
   9  -4   1 373.115 29.4529   6
   9  -5  -1 5875.91 192.467   6
   9   5  -1 5882.92 204.510  14
  -8   5   1 3.18282 37.3292  10
   8   5  -1 54.3340 50.6199   9
   7   5  -1 6504.21 246.629   9
  -7  -5   1 6533.19 248.473  10
  -7   5   1 6893.59 245.398  10
  -6  -5   1 32021.6 997.391  10
   6   5  -1 33465.6 997.369   9
  -6   5   1 32249.1 995.588  10
  -6   5   1 32156.1 992.778   5
   5   5  -1 61.3815 50.1226   9
   5   5  -1 16.4496 23.6968  13
  -5  -5   1 62.8993 46.3750  10
  -5   5   1-6.78012 44.8619   5
  -5   5   1 8.86131 45.2130  10
  -4  -5   1 81656.5 2404.79  10
   4   5  -1 84642.8 2404.12   9
   4   5  -1 80503.1 2384.66  13
   4  -5  -1 76922.3 2496.14   1
  -4  -5   1 84743.3 2438.52   3
  -4   5   1 79035.7 2406.51  10
  -3  -5   1 81116.2 2359.64   3
   3  -5  -1 75495.2 2404.83   1
  -2   5   1 76637.8 2162.73   1
  -2  -5   1 72508.4 2119.50   3
   1  -5  -1 232163. 7138.10   1
  -1   5   1 253516. 7137.23   1
   0  -5  -1 103477. 3071.39   3
   0   5   1 115604. 3097.62   1
  -1   5  -1 5493.46 208.046   1
  -2   5  -1 43004.8 1311.39   1
  -2   5  -1 42511.7 1290.40   2
   3   5   1 3514.94 115.175  13
   3   5   1 3164.39 145.632   1
   3   5   1 3536.71 171.933   2
   3   5   1 3495.65 119.960   6
   4   5   1 16610.9 504.202   6
   4   5   1 16335.3 516.076   9
   5   5   1 404.946 39.9316  13
   5   5   1 318.553 42.5384   6
   5   5   1 310.186 54.2053   9
   6   5   1 11303.3 389.381   9
   6   5   1 11878.2 368.927  13
   6   5   1 11997.4 380.011   6
   6   5   1 12119.1 405.397  14
   6  -5   1 11693.6 365.484  13
   7   5   1 536.293 48.4352  13
   7   5   1 619.966 87.6380  14
   7   5   1 587.446 73.7233  11
   7  -5   1 490.437 43.9181  13
   7   5   1 556.611 54.6914   6
   7  -5   1 629.102 66.6797   6
   8  -5   1 46.6968 37.4487   6
   8  -5   1 20.4343 25.3319  13
   8   5   1 55.5844 30.2410   6
   9  -5   1-14.1063 20.3707   6
   9  -6  -1 247.673 32.9956   6
   9   6  -1 230.931 50.2729  14
  -8   6   1 5823.81 208.337  10
   8   6  -1 6040.21 219.895   9
   7   6  -1 25568.9 805.563   9
  -7  -6   1 26413.9 807.307  10
  -7   6   1 25228.1 798.091  10
  -6   6   1 16379.3 526.820   5
   6   6  -1 16605.9 532.967   9
  -6   6   1 16539.9 530.550  10
  -6  -6   1 16447.0 532.578  10
  -5  -6   1 3159.95 133.234  10
  -5   6   1 2866.30 132.689  10
  -5   6   1 3013.07 129.926   5
  -4   6   1 66131.8 1979.13  10
   4   6  -1 67082.6 1975.25   9
   4  -6  -1 70664.4 2090.48   1
  -4  -6   1 65557.5 1975.33  10
  -3   6   1 8190.89 292.475   2
   3  -6  -1 8013.79 333.022   1
   2  -6  -1 70740.3 2192.63   1
  -2   6   1 71279.6 2193.87   1
  -2   6   1 75506.6 2186.09   2
  -1   6   1 200570. 5994.03   1
   1  -6  -1 206446. 5991.26   1
   0   6   1 999999. 29213.2   1
  -1   6  -1 130.368 54.8061   1
  -2   6  -1 24227.5 776.135   1
   3   6   1 4264.32 206.048   2
   3   6   1 4098.06 133.341  13
  -3   6  -1 4498.96 204.593   1
   3   6   1 4173.17 171.215   1
   3   6   1 4078.88 137.457   6
   3   6   1 3947.72 149.217   9
   4   6   1 5956.69 207.771   9
   4   6   1 5739.93 193.073   6
   5   6   1 9.89131 33.6508   6
   5   6   1 30.3995 49.5551   9
   6   6   1 2802.37 115.352   6
   6   6   1 2642.83 147.561  14
   6  -6   1 2548.72 101.137  13
   6   6   1 2667.13 128.040   9
   6   6   1 2630.63 105.552  13
   7  -6   1 13814.8 420.332  13
   7   6   1 13710.7 460.786  14
   7   6   1 13440.1 431.853   6
   8   6   1 259.480 63.2406  14
   8  -6   1 234.833 45.9918   6
   8  -6   1 177.502 26.3363  13
   9  -6   1 748.210 38.2532   6
   9  -7  -1 6432.25 207.982   6
   9   7  -1 6382.24 220.625  14
   8   7  -1 5129.47 197.379   9
  -7   7   1 5144.81 190.889  10
   7   7  -1 4753.12 199.886   9
  -7  -7   1 4525.42 197.851  10
  -6   7   1 3119.12 139.153  10
   6   7  -1 3085.03 143.866   9
  -6   7   1 3138.73 134.753   5
  -6  -7   1 2820.45 145.330  10
  -5   7   1 30155.4 907.525   5
   5   7  -1 28935.2 909.063   9
  -5  -7   1 29442.9 910.002  10
  -5   7   1 30158.5 911.537  10
  -4   7   1 247.811 48.5466  10
   4  -7  -1 350.241 87.0391   1
  -4  -7   1 264.836 47.1761  10
   4   7  -1 331.007 51.7355   9
  -3   7   1 29774.9 842.477   2
  -3  -7   1 25351.1 798.885  10
  -2   7   1 15878.4 540.578   2
   2  -7  -1 16376.1 549.571   1
  -2   7   1 15685.5 543.711   1
   1   7  -1 3778.06 145.345   3
  -1   7   1 4196.58 178.626   1
   0   7  -1 592212. 17146.3   3
   0   7   1 577290. 17166.3   1
  -1   7  -1 7864.46 295.966   1
  -1  -7  -1 8244.07 259.175   3
  -2   7  -1 10164.3 371.083   1
  -3   7  -1 327.287 28.9006   2
  -3   7  -1 452.277 74.4757   1
   3   7   1 496.000 31.6236  13
   3   7   1 571.850 90.7602   2
   3   7   1 580.060 52.9815   9
   3   7   1 482.067 34.2284   6
   3   7   1 502.126 59.2389   1
   4   7   1 3316.03 138.873   9
   4   7   1 3322.94 121.235   6
   5   7   1 35083.5 1052.29   6
   5   7   1 35023.6 1070.69   9
   6  -7   1 17216.6 546.769  13
   6   7   1 18778.5 552.465  13
   6   7   1 17466.6 588.061  14
   6   7   1 18579.2 579.584   9
   6   7   1 18340.4 559.706   6
   7  -7   1 3170.77 115.512  13
   7   7   1 3391.93 163.620  14
   7   7   1 3111.94 124.547   6
   8   7   1 5963.69 206.604  14
   8  -7   1 5276.54 172.432  13
   9  -7   1 1287.04 52.5755   6
   9   8  -1 1823.93 90.8705  14
   9  -8  -1 1828.30 74.8284   6
   8   8  -1 4617.01 183.209   9
  -7   8   1 10857.9 368.544  10
   7   8  -1 11263.3 382.815   9
  -6   8   1 1812.59 103.893  10
   6   8  -1 1937.67 115.445   9
  -6  -8   1 1856.69 114.179  10
  -6   8   1 1775.56 97.6181   5
   5   8  -1 77.6136 56.2504   9
  -5   8   1 88.7740 45.4430   5
  -5  -8   1 89.7122 47.1720  10
  -5   8   1 59.1748 49.9010  10
  -4  -8   1 26776.4 887.256   3
  -4   8   1 28234.3 857.182  10
   4   8  -1 27862.5 853.273   9
  -3  -8   1 5572.02 215.467   3
  -3  -8   1 5590.39 191.134  10
  -3   8   1 6192.31 234.205   2
  -3   8   1 5768.38 196.495  10
   3   8  -1 5042.66 189.059   9
   2  -8  -1 96323.0 2676.41   1
  -2   8   1 95014.1 2675.01   2
  -2  -8   1 82827.2 2629.51   3
  -2   8   1 86854.4 2676.23   1
  -1   8   1 296717. 8893.40   3
   1   8  -1 321983. 8918.40   3
  -1   8   1 316314. 8949.58   1
   0   8  -1 102508. 3099.86   3
   0   8   1 110133. 3124.31   1
  -1  -8  -1 35605.5 1070.22   3
  -1   8  -1 36840.7 1119.96   1
  -2   8  -1 10464.1 385.621   1
  -3   8  -1 34781.1 1076.05   1
   3   8   1 34825.1 978.653  13
   3   8   1 33686.7 998.572   9
   3   8   1 33811.0 983.559   6
   4   8   1 6716.98 240.035   9
   4   8   1 6706.84 221.181   6
   4   8   1 6757.23 215.067  13
   5   8   1 10917.5 349.377   6
   5   8   1 11056.1 371.844   9
   6   8   1 42306.9 1239.78  14
   6   8   1 39149.9 1200.70  13
   6   8   1 41758.1 1232.02   9
   6  -8   1 40584.1 1196.47  13
   6   8   1 39396.2 1207.52   6
   7   8   1 1900.14 126.130  14
   7  -8   1 1736.40 73.3986  13
   7   8   1 1631.05 79.7706   6
   8  -8   1 1390.41 55.8992  13
   8   8   1 1469.46 93.8681  14
   9  -9  -1 488.151 38.1698   6
   9   9  -1 516.867 56.8043  14
   8   9  -1 15.8205 55.1668   9
  -7   9   1 1421.58 88.6406  10
   7   9  -1 1383.81 107.795   9
   6   9  -1 2883.40 142.840   9
  -6  -9   1 2745.99 141.694  10
  -6   9   1 2775.54 131.146  10
  -5  -9   1 12517.1 402.593  10
   5   9  -1 11992.7 400.113   9
  -5   9   1 11793.6 400.616  10
  -5   9   1 12061.7 394.879   5
   4   9  -1 8184.74 282.543   9
  -4   9   1 8545.34 286.405  10
   3   9  -1 6432.88 218.306   9
  -3  -9   1 6012.18 217.192  10
  -3   9   1 6232.97 221.982  10
  -3   9   1 6913.65 268.056   2
  -3   9   1 6354.46 221.944   7
  -3  -9   1 7339.82 252.800   3
  -2  -9   1 42502.7 1262.29   3
  -2   9   1 39949.2 1305.64   1
  -1   9   1 5599.44 180.291   3
   1   9  -1 5768.36 205.213   3
  -1   9   1 5927.70 240.225   1
   0   9  -1 8567.29 287.345   3
   0   9   1 8813.01 312.374   1
  -1   9  -1 20052.2 677.576   1
  -1  -9  -1 20808.6 626.679   3
   2   9   1 25421.0 747.557  13
   2  -9   1 24821.1 746.716  12
   2   9   1 24672.5 765.422   9
  -2  -9  -1 26220.3 776.423   3
  -2   9  -1 26685.3 831.903   1
  -3  -9  -1 1339.37 82.0224   3
   3   9   1 1359.57 81.0222   9
   3   9   1 1296.76 60.0665   6
  -3   9  -1 1352.19 119.584   1
   3   9   1 1363.85 57.3928  13
   4   9   1 25962.2 760.034  13
   4   9   1 24924.9 765.172   6
   4   9   1 24896.4 785.145   9
   5   9   1 524.102 47.2130   6
   5   9   1 396.570 69.8366   9
   6   9   1 2158.98 137.398  14
   6  -9   1 1953.67 83.8305  13
   6   9   1 2068.26 118.016   9
   6   9   1 2073.24 93.1047   6
   7  -9   1 3587.33 126.533  13
   7   9   1 3851.54 177.164  14
   7   9   1 3597.11 154.198   9
   8  -9   1 606.425 33.7695  13
   8   9   1 724.235 72.2502  14
   9 -10  -1 5655.99 177.252   6
   9  10  -1 5783.65 190.691  14
   8  10  -1 387.104 64.0286   9
   7  10  -1 9888.62 355.121   9
  -7  10   1 10120.2 337.552  10
  -6  10   1 29905.7 934.262  10
   6  10  -1 30856.9 945.070   9
   5  10  -1 4058.68 173.497   9
  -5 -10   1 4367.58 174.227  10
  -5  10   1 4037.83 170.868  10
  -4  10   1 673.029 66.4555  10
   3  10  -1 25477.1 781.304   9
  -3  10   1 26724.4 842.109   2
  -3 -10   1 28181.7 819.841   3
  -3 -10   1 25028.3 782.168  10
  -3  10   1 23302.5 865.566   1
  -3  10   1 25642.5 786.753  10
  -3  10   1 25871.2 787.056   7
  -2  10   1 164756. 4953.01   1
  -2 -10   1 166896. 4898.71   3
  -1  10   1 91.2159 59.4724   1
  -1  10   1 133.680 21.9738   3
   0  10  -1 2331.64 106.385   3
   0  10   1 2494.53 132.632   1
  -1 -10  -1 22781.0 696.688   3
  -1  10  -1 23815.1 760.917   1
  -2  10  -1 48830.8 1498.37   1
   2 -10   1 47345.3 1404.59  12
  -2 -10  -1 50205.0 1435.76   3
   2  10   1 46704.6 1425.25   9
   3  10   1 46883.3 1437.22   9
  -3  10  -1 48462.0 1527.23   1
   3  10   1 49219.5 1415.03  13
  -3 -10  -1 47610.7 1455.03   3
   3  10   1 46958.2 1418.72   6
   4  10   1 11165.7 335.311  13
   4  10   1 10446.8 362.246   9
   4  10   1 10486.1 339.150   6
   5  10   1 501.014 72.1536   9
   5  10   1 495.494 44.5609   6
   6 -10   1 6748.30 220.548  13
   6  10   1 6799.98 258.100   9
   6  10   1 7257.97 272.844  14
   6  10   1 6707.47 229.575   6
   7  10   1 4175.70 188.723  14
   7  10   1 4040.12 168.943   9
   7  10   1 4443.16 190.639  11
   7 -10   1 4001.27 138.528  13
   8  10   1 209.942 59.3831  14
   8 -10   1 183.298 21.7818  13
   8 -10   1 231.103 39.9750   6
   9 -11  -1 1819.06 70.2394   6
   9  11  -1 1829.62 84.9822  14
   8  11  -1 3014.64 138.831   9
   7  11  -1 5027.30 211.497   9
  -7  11   1 5068.78 191.204  10
  -6  11   1 136.722 57.6399  10
   6  11  -1 67.0128 68.3463   9
  -5  11   1 52.4789 54.2178  10
  -5 -11   1 30.8420 56.0940  10
   5  11  -1 46.4328 61.6919   9
  -4  11   1 85996.9 2554.63  10
  -3  11   1 12385.8 466.757   2
   3  11  -1 13016.2 406.805   9
  -3  11   1 12875.1 411.450  10
  -3 -11   1 12968.1 437.404   3
  -3 -11   1 12525.7 407.168  10
  -3  11   1 12559.5 410.388   7
  -3  11   1 12825.7 501.012   1
  -2  11   1 21125.0 706.904   1
  -2 -11   1 20989.1 646.487   3
  -2  11   1 19943.1 626.588   7
   2  11  -1 20151.8 619.640   9
   1  11  -1 66189.7 2029.93   3
  -1  11   1 70054.3 2008.38   3
  -1  11   1 64027.0 2072.38   1
   0  11   1 36686.1 1138.45   1
   0  11  -1 36058.5 1100.98   3
   1 -11   1 19128.5 555.527  12
  -1  11  -1 19700.8 643.845   1
  -1 -11  -1 17542.3 569.146   3
   1  11   1 18364.2 574.864   9
  -2  11  -1 46720.2 1452.35   1
   2  11   1 44581.8 1373.50   9
   2 -11   1 44919.1 1350.96  12
  -3 -11  -1 18211.6 597.712   3
  -3  11  -1 18983.0 673.144   1
   3  11   1 18588.3 583.344   9
   4  11   1 417.273 67.7618   9
   4  11   1 478.353 40.3949   6
   5  11   1 5047.41 206.567   9
   5  11   1 4883.65 172.848   6
   6  11   1 4438.50 195.414   9
   6  11   1 4558.26 205.763  14
   7  11   1 11450.3 379.043   9
   7  11   1 11553.7 396.370  11
   7 -11   1 10920.2 345.394  13
   7  11   1 11978.0 393.532  14
   8 -11   1 104.828 17.8746  13
   8 -11   1 100.704 35.7120   6
   8  11   1 145.159 43.5530  11
   8  11   1 122.488 57.1493  14
   9 -12  -1-6.06235 21.2683   6
   9  12  -1-11.6655 39.1158  14
   8  12  -1 1215.42 93.8535  14
   8  12  -1 1225.96 87.2372   9
   7  12  -1 127.569 73.1353   9
  -7  12   1 119.714 44.2099  10
  -6  12   1 3781.62 159.866  10
   6  12  -1 3806.75 180.248   9
   5  12  -1 2.32687 68.9273   9
  -5  12   1 27.0857 51.1682  10
  -4  12   1 27302.0 844.899  10
  -3  12   1 98773.3 2914.33   2
  -3  12   1 94404.0 2834.23   7
  -3  12   1 94714.8 2835.43  10
  -3 -12   1 101277. 2867.09   3
   3  12  -1 93464.8 2830.16   9
  -3  12   1 99064.8 2949.69   1
  -2  12   1 360.634 51.8807   7
   2  12  -1 393.421 46.2327   9
  -2  12   1 390.518 91.1111   1
  -1  12   1 1368.33 112.161   1
   1  12  -1 1222.57 77.9450   3
  -1  12   1 1291.02 58.4209   3
   0  12   1 1299.58 74.7937   9
   0  12   1 1454.18 108.243   1
   0  12  -1 1335.87 79.1285   3
   1 -12   1 17230.9 515.584  12
  -1  12  -1 17413.0 550.572   3
   1  12   1 16690.2 536.465   9
   2 -12   1 12.9466 18.1314  12
   2  12   1 25.6579 40.1779  14
  -2  12  -1 5.35771 55.1595   1
  -2 -12  -1 9.62932 26.5847   3
   3  12   1 3945.07 159.828   9
  -3 -12  -1 3573.30 161.968   3
   4  12   1 69152.2 2072.48   9
   5  12   1 40420.8 1241.65   9
   6  12   1 4128.87 185.493   9
   7  12   1 1762.35 105.151   9
   7  12   1 1996.32 128.393  11
   7  12   1 1848.84 126.695  14
   7 -12   1 1865.74 73.1882  13
   8  12   1 10.9158 40.6372  11
   8 -12   1 32.5737 32.0326   6
   8  12   1-4.52822 53.1763  14
   9 -13  -1 1359.44 55.0309   6
   9  13  -1 1362.02 66.3268  14
   8  13  -1 503.569 76.6397  14
   8  13  -1 393.753 65.9624   9
   7  13  -1 4447.68 195.810   9
   6  13  -1 137.650 83.6867   9
  -6  13   1 133.403 55.6438  10
  -5  13   1 4369.26 181.778  10
  -4  13   1 3861.52 165.507  10
   4  13  -1 4077.90 166.607   9
  -3  13   1 33.8255 51.7531  10
  -3  13   1 57.7115 67.1914   2
   3  13  -1 21.4468 49.8819   9
  -3  13   1 60.1615 47.9368   7
  -2  13   1 10019.4 407.031   1
   2  13  -1 9858.37 313.675   9
  -2  13   1 9626.42 320.986   7
  -2  13   1 9324.98 309.611   3
  -1  13   1 4207.04 212.567   1
  -1  13   1 4142.93 155.200   9
  -1  13   1 4053.47 142.842   3
   1  13  -1 3943.78 165.636   3
   0  13   1 10767.6 358.001   9
   0  13   1 11975.5 423.241   1
   0  13  -1 11269.4 376.593   3
  -1  13  -1 46535.5 1396.44   3
   1  13   1 45861.0 1380.34   9
   1  13   1 47796.7 1430.37   1
   1 -13   1 45251.3 1356.51  12
  -2 -13  -1 1252.76 73.0498   3
   2  13   1 1268.64 74.7828  14
  -2  13  -1 1365.66 127.134   1
   2 -13   1 1312.09 53.6960  12
   3  13   1 2621.52 129.079   9
   4  13   1 12018.9 406.144  14
   4  13   1 12200.6 413.314   9
   5  13   1 2699.36 152.028  14
   5  13   1 2506.29 144.853   9
   6  13   1 4327.05 193.679   9
   7  13   1 656.299 74.0945   9
   7  13   1 693.553 92.5450  11
   7  13   1 687.901 91.6039  14
   7 -13   1 576.745 36.9540  13
   8  13   1 301.671 46.7849  11
   8 -13   1 407.758 36.1524   6
   8  14  -1 50.2324 52.1777   9
   7  14  -1 965.184 96.9230   9
  -6  14   1 862.819 74.1801  10
   6  14  -1 818.517 102.940   9
  -5  14   1 15138.9 497.990  10
  -4  14   1 1022.83 84.8332  10
   4  14  -1 1378.04 93.3347   9
  -3  14   1 50.2999 49.6160  10
  -3  14   1 36.6465 46.9309   7
   3  14  -1 37.4913 50.4982   9
   2  14  -1 29785.4 902.849   9
  -2  14   1 29784.8 910.720   7
  -2  14   1 29446.1 1008.86   1
   1  14  -1 12898.0 404.527   9
  -1  14   1 13099.8 490.887   1
   1  14  -1 12595.9 431.270   3
  -1  14   1 13090.2 403.634   3
  -1  14   1 12772.8 413.698   9
   0  14  -1 6167.01 226.459   3
   0  14   1 5517.04 205.246  11
   0  14   1 5897.85 264.946   1
   0  14   1 5821.63 207.858   9
   1  14   1 35180.2 1083.73   9
   1  14   1 33478.9 1068.49  14
   1 -14   1 36433.9 1057.82  12
   1  14   1 37893.2 1145.54   1
  -1  14  -1 36111.6 1099.99   3
   2 -14   1 3650.99 120.964  12
  -2 -14  -1 3403.13 143.590   3
   2  14   1 3593.68 140.566  14
   3  14   1 2312.45 120.225   9
   3  14   1 2147.87 111.824  14
   4  14   1 2982.09 147.916  14
   4  14   1 2952.71 150.695   9
   5  14   1 4593.61 205.155   9
   5  14   1 4528.71 204.656  14
   6  14   1 12631.1 435.613   9
   7  14   1 1721.04 103.570   9
   7  14   1 1782.08 118.980  11
   7 -14   1 1721.88 67.2800  13
   7 -14   1 1819.38 88.0743   6
   8 -14   1 193.889 29.9917   6
   8  14   1 200.275 41.6247  11
   8  15  -1 377.244 59.8401   9
   7  15  -1 1169.74 102.687   9
   6  15  -1 14017.0 456.729   9
  -6  15   1 12661.3 431.688  10
  -5  15   1 19480.8 625.649  10
   4  15  -1 1793.13 112.839   9
  -4  15   1 1809.84 109.700  10
  -3  15   1 10994.9 371.534  10
   3  15  -1 10910.6 367.807   9
  -3  15   1 11027.4 368.733   7
   2  15  -1 13155.5 421.381   9
  -2  15   1 13150.3 431.198   7
  -1  15   1 2330.06 109.611   9
   1  15  -1 2410.29 119.481   3
  -1  15   1 2209.39 158.795   1
   1  15  -1 2137.77 97.0023   9
   0  15   1 19866.9 629.775  11
   0  15  -1 21226.4 654.494   3
   0  15   1 20165.3 632.795   9
   0  15   1 20209.4 706.131   1
   1 -15   1 5021.08 162.549  12
   1  15   1 4697.55 174.154  14
   1  15   1 5737.74 254.894   1
   1  15   1 5170.43 194.195   9
  -1  15  -1 5099.59 203.721   3
  -1  15  -1 5441.95 277.585   1
   2  15   1 25910.7 788.206  14
   2  15   1 24938.8 801.182   9
   2 -15   1 25959.0 768.509  12
   3  15   1 1569.28 95.0950  14
   3 -15   1 1464.91 63.2096  12
   4  15   1 1862.61 114.287  14
   4  15   1 1875.84 127.980   9
   5  15   1 9416.46 346.111   9
   5  15   1 9209.40 339.313  14
   6  15   1 944.285 109.908  14
   6  15   1 712.111 95.0907   9
   7 -15   1 32.2295 36.0075   6
   7  15   1 68.4874 56.0457   9
   7  15   1 48.9899 75.9344  11
   7 -15   1 57.3879 21.5397  13
   8 -15   1 2457.47 87.5411   6
   8  15   1 2324.61 97.2267  11
   8  16  -1 2454.52 113.639  14
   8  16  -1 2444.26 113.745   9
   7  16  -1 3914.67 176.000   9
   6  16  -1 10.9986 87.6310   9
  -6  16   1 30.2497 44.9378  10
  -5  16   1 13356.6 447.735  10
   4  16  -1 6311.02 252.815   9
  -4  16   1 6996.21 254.066  10
   3  16  -1 33754.5 1026.03   9
  -3  16   1 33158.2 1027.04   7
  -3  16   1 33583.9 1031.50  10
   2  16  -1 707.472 65.3965   9
  -2  16   1 665.887 70.5399   7
  -1  16   1 58719.8 1744.91   9
   1  16  -1 57723.4 1734.16   9
  -1  16   1 59324.5 1847.96   1
   0  16   1 59068.5 1784.66  11
   0  16   1 60661.0 1789.16   9
   0  16  -1 59800.7 1810.57   3
   0  16   1 59324.9 1872.43   1
   1  16   1 19195.4 623.614   9
   1  16   1 19761.6 624.178  11
   1 -16   1 19851.4 593.450  12
   1  16   1 20399.9 700.792   1
   2 -16   1 32732.7 983.993  12
   2  16   1 33451.6 1004.98  14
   2  16   1 33852.0 1022.30   9
   3  16   1 13571.0 451.386  14
   3 -16   1 14006.7 425.082  12
   4  16   1 12504.9 418.679   9
   4  16   1 11402.6 403.323  14
   5  16   1 43725.0 1359.41   9
   5  16   1 44483.5 1351.49  14
   6  16   1 14706.8 497.523  11
   6  16   1 14202.9 480.157  14
   6  16   1 14010.3 481.351   9
   7  16   1 1580.39 94.8957   9
   7 -16   1 1669.32 74.3369   6
   7  16   1 1646.68 106.998  11
   7 -16   1 1425.45 56.8679  13
   8  17  -1 812.132 65.9131   9
   8  17  -1 820.137 66.4648  14
   7  17  -1 11310.8 384.829   9
   7  17  -1 11124.5 377.138  14
  -6  17   1 888.366 71.5951  10
   5  17  -1 3047.80 155.621   9
  -5  17   1 2777.57 139.812  10
   4  17  -1 578.568 83.7739   9
  -4  17   1 627.398 78.7223  10
   3  17  -1 6332.43 246.095   9
  -3  17   1 6687.72 246.916   7
  -3  17   1 6868.34 252.919  10
   2  17  -1 2516.18 116.801   9
  -2  17   1 2585.69 126.649   7
   2 -17  -1 2378.65 83.9418  12
   1  17  -1 9667.69 320.210   9
  -1  17   1 9767.97 331.167   9
   0  17   1 1817.84 103.859   9
   0  17   1 1782.17 97.4939  11
   1  17   1 9614.32 329.979  11
   1  17   1 9632.18 329.068   9
   1 -17   1 9333.83 294.210  12
   2  17   1 1046.03 95.5556   9
   2 -17   1 1248.06 55.8273  12
   2  17   1 1197.05 80.5200  14
   3  17   1 24346.8 783.481  14
   3 -17   1 25593.9 756.976  12
   4  17   1 1130.39 100.102  14
   4  17   1 1157.90 117.242   9
   5  17   1 14822.7 501.650  14
   5  17   1 15162.2 514.318   9
   6  17   1 514.604 91.7056  14
   6  17   1 503.650 84.2090   9
   6  17   1 489.272 107.712  11
   7  17   1 9287.83 323.149   9
   7 -17   1 9609.87 304.066   6
   7  17   1 9549.91 326.294  14
   7  17   1 10181.5 337.581  11
   8  18  -1 282.568 48.1258   9
   8  18  -1 213.808 47.3846  14
   8  18  -1 287.910 56.4260  11
   7  18  -1-17.7096 65.6733   9
   7  18  -1 10.9925 62.3763  14
  -6  18   1 1088.96 74.1352  10
  -5  18   1 2490.77 129.668  10
   5  18  -1 2493.31 148.953   9
  -4  18   1 9308.31 331.643  10
   4  18  -1 9150.60 331.953   9
   3  18  -1 2487.83 132.212   9
  -3  18   1 2794.28 140.808  10
  -3  18   1 2630.86 132.298   7
   2  18  -1 7005.44 249.772   9
  -2  18   1 7462.58 261.948   7
   2 -18  -1 6800.52 215.989  12
  -1  18   1 25783.9 778.869   9
   1  18  -1 25925.9 767.174   9
   1 -18  -1 24311.2 740.907  12
   0  18   1 30892.0 947.410  11
   0  18   1 30935.5 953.716   9
   1  18   1 1850.48 114.456   9
   1 -18   1 1918.36 77.1084  12
   1  18   1 2045.15 112.781  11
   2  18   1 2954.31 149.038  11
   2  18   1 3010.80 129.661  14
   2 -18   1 2925.15 106.237  12
   2  18   1 2816.83 146.950   9
   3  18   1 42469.6 1275.83  14
   3 -18   1 41794.8 1247.22  12
   4  18   1 16965.5 550.715  14
   4  18   1 16616.1 567.890   9
   5  18   1 235.489 96.5379   9
   5  18   1 98.9384 83.7041  14
   6  18   1 29.5580 87.9561  11
   6  18   1-89.9035 76.9207  14
   6  18   1 48.9061 73.3949   9
   7 -18   1 118.195 28.5658   6
   7  18   1 118.027 63.4605  11
   7  18   1 86.1657 56.2817  14
   7  18   1 127.250 53.5313   9
   8  19  -1 18.6513 39.9777  11
   8  19  -1 48.4849 36.7466   9
   8  19  -1 0.96715 35.3958  14
   7  19  -1 3589.23 151.151  14
   7  19  -1 3754.20 161.122   9
  -5  19   1 13409.4 444.131  10
   5  19  -1 13091.3 458.021   9
   4  19  -1 10773.9 387.481   9
  -4  19   1 11291.2 387.453  10
   3  19  -1 743.390 81.8305   9
  -3  19   1 929.192 92.9420  10
  -3  19   1 867.546 80.9306   7
   2  19  -1 392.349 65.4485   9
   2 -19  -1 320.398 24.8320  12
  -2  19   1 426.310 73.1021   7
   1  19  -1 27351.8 808.833   9
   1 -19  -1 25803.4 779.729  12
   0 -19   1 25760.4 766.273  12
   0  19   1 26391.6 801.774   9
   0  19   1 24327.4 790.924  11
   1  19   1 2360.28 124.548  11
   1 -19   1 2319.59 90.4768  12
   1  19   1 2254.39 131.579   9
   2  19   1 1428.83 118.054   9
   2 -19   1 1531.90 66.5853  12
   2  19   1 1513.38 114.217  11
   2  19   1 1423.48 87.6765  14
   3  19   1 87.6974 91.8817   9
   3  19   1 12.7025 62.5757  14
   4  19   1 797.873 92.5197  14
   5  19   1 11613.5 422.565   9
   5  19   1 12099.3 408.722  14
   6  19   1 1592.24 109.648  14
   6  19   1 1782.32 115.821   9
   6  19   1 1923.55 133.056  11
   7  19   1 1832.91 93.6254   9
   7  19   1 1897.67 104.431  11
   7 -19   1 1846.50 71.0079   6
   7  20  -1 631.345 66.6058  14
   7  20  -1 637.207 76.1544   9
   6  20  -1 1352.95 94.6969  14
   6  20  -1 1099.33 108.678   9
  -5  20   1 480.770 67.5737  10
   5  20  -1 356.679 95.5697   9
  -4  20   1 29.5588 63.0518  10
   4  20  -1 124.857 80.9430   9
  -3  20   1 231.538 73.2250  10
   3  20  -1 124.529 69.5481   9
  -3  20   1 27.7937 57.2912   7
  -2  20   1 2025.73 119.166   7
   2  20  -1 2057.87 113.692   9
   2 -20  -1 1897.57 71.8411  12
   1  20  -1 7597.41 256.651   9
   1 -20  -1 7019.66 225.113  12
   0  20   1 14867.4 501.264   9
   0  20   1 15330.0 494.309  11
   0 -20   1 15251.3 466.310  12
   1  20   1 1259.54 104.646   9
   1 -20   1 1359.56 63.3491  12
   1  20   1 1505.41 101.532  11
   2  20   1 1387.23 115.004   9
   2  20   1 1420.07 116.057  11
   2 -20   1 1605.70 69.8779  12
   3  20   1 69.3356 62.5315  14
   3  20   1 3.12568 90.8069   9
   3  20   1 3.23897 92.0564  11
   4  20   1 28381.9 901.818  14
   4  20   1 30026.6 932.830  11
   5  20   1 17628.5 581.395   9
   5  20   1 18082.7 590.953  11
   5  20   1 16795.1 562.339  14
   6  20   1 2876.46 146.080   9
   6 -20   1 2915.69 107.736   6
   6  20   1 2967.08 137.387  14
   6 -20   1 2870.14 97.8578  13
   7  20   1 2625.38 115.681  11
   7  20   1 2385.45 106.729   9
   7  21  -1 4250.83 158.234  14
   6  21  -1 395.909 80.5841   9
   6  21  -1 425.762 65.3746  14
  -5  21   1 15697.0 505.620  10
   5  21  -1 16582.3 525.123   9
   5  21  -1 14834.9 498.489  14
   4  21  -1 10354.2 377.522   9
  -4  21   1 11013.8 376.348  10
  -3  21   1 158.205 74.2674  10
   3  21  -1 103.980 71.0289   9
  -3  21   1 211.819 63.3013   7
   2 -21  -1 702.980 36.8377  12
  -2  21   1 798.604 88.8202   7
   2  21  -1 705.140 78.5420   9
   1 -21  -1 2040.23 77.7641  12
  -1  21   1 2232.53 129.414   7
   0 -21   1 356.793 35.2778  12
   0  21   1 327.374 77.4395   9
   1  21   1 964.762 88.4191  11
   1 -21   1 982.695 54.1208  12
   1  21   1 1083.51 102.932   9
   2  21   1 2135.93 135.911  11
   2 -21   1 2293.31 90.7612  12
   2  21   1 1999.93 134.775   9
   3  21   1 7560.42 296.179   9
   3  21   1 7120.18 264.471  14
   3  21   1 7796.97 301.063  11
   4  21   1 11135.9 381.971  14
   4  21   1 11444.1 413.829  11
   5  21   1 3852.59 170.001  14
   5  21   1 3836.96 189.519   9
   5  21   1 4241.86 197.968  11
   6  21   1 2489.38 128.920   9
   6 -21   1 2263.21 77.9249  13
   7  21   1 3764.50 142.438   9
   7  21   1 4261.51 151.719  11
   7  22  -1 111.357 53.1936  11
   7  22  -1 97.0643 36.8453  14
   6  22  -1 170.440 68.4936   9
   6  22  -1 107.509 52.3513  14
   5  22  -1 45.7293 82.8621   9
   5  22  -1 17.7598 52.8726  14
  -5  22   1 94.8645 50.9787  10
   4  22  -1 5121.81 214.426   9
  -4  22   1 4620.27 201.494  10
  -3  22   1 7937.83 297.276  10
  -3  22   1 7829.65 287.092   7
   3  22  -1 7674.29 291.630   9
  -2  22   1 5542.87 224.805   7
   2  22  -1 5370.05 215.433   9
   1 -22  -1 1229.36 54.6549  12
  -1  22   1 1463.88 110.353   7
   0 -22   1 126.354 31.3563  12
   0  22   1 74.2909 70.3438   9
   1  22   1 656.085 91.2415   9
   1 -22   1 695.602 47.8417  12
   1  22   1 557.265 80.2499  11
   2  22   1 10816.5 396.761   9
   2  22   1 11075.7 392.655  11
   2 -22   1 10938.4 343.545  12
   3  22   1-66.8765 85.6401   9
   3  22   1 38.5797 93.6927  11
   4  22   1 128.988 96.5222  11
   4  22   1 107.491 63.2994  14
   5  22   1 1082.57 110.968  11
   5  22   1 1045.49 110.107   9
   6  22   1 5300.54 220.663  11
   6  22   1 6188.37 220.500   9
   7  23  -1 437.068 50.1628  11
   6  23  -1 3270.48 143.015   9
   6  23  -1 2681.49 116.448  14
   5  23  -1 224.106 51.8193  14
   5  23  -1 235.587 75.4359   9
  -5  23   1 217.836 50.9840  10
   4  23  -1 7359.67 274.344   9
  -4  23   1 6793.70 262.172  10
   3  23  -1 4865.24 206.902   9
  -3  23   1 4854.87 200.276   7
  -3  23   1 4965.70 212.530  10
  -2  23   1 2845.29 147.855   7
   2  23  -1 2690.83 138.250   9
   1 -23  -1 10110.9 317.387  12
  -1  23   1 10908.8 373.714   7
   0  23   1 2291.72 139.499   9
   0 -23   1 2634.93 102.460  12
   1  23   1 9954.70 367.932   9
   1  23   1 9422.02 356.049  11
   1 -23   1 10582.9 323.452  12
   2  23   1 6736.32 278.144   9
   2  23   1 6610.61 269.798  11
   2 -23   1 7068.74 226.839  12
   3  23   1 8388.73 323.311   9
   3  23   1 8319.79 321.900  11
   4  23   1 2258.53 146.128   9
   4  23   1 2019.45 139.816  11
   5  23   1 144.377 81.8081  11
   6  23   1 2942.14 131.084   9
   6  23   1 2820.22 132.709  11
   7  24  -1 5178.50 176.816   9
   6  24  -1 9096.39 306.215   9
   6  24  -1 8741.36 304.715  11
   5  24  -1 227.903 72.7646   9
  -4  24   1 200.717 59.6569  10
   4  24  -1 116.314 75.0378   9
  -3  24   1 432.279 79.7646  10
   3  24  -1 602.518 82.8192   9
   3  24  -1 548.408 72.6942  11
   2  24  -1 7502.52 273.419   9
  -2  24   1 7377.29 280.820   7
  -1 -24   1 23928.2 677.865  12
  -1  24   1 23014.5 723.168   7
   0 -24  -1 7563.48 244.521  12
   0 -24   1 7878.28 252.361  12
   1 -24   1 4811.53 160.162  12
   1  24   1 4394.08 206.041   9
   1  24   1 4098.29 188.614  11
   2  24   1 7679.13 288.365   9
   2 -24   1 7160.21 231.961  12
   3  24   1 6524.69 265.522   9
   3  24   1 6176.94 256.772  11
   4  24   1 1582.14 121.695  11
   4  24   1 1301.59 115.918   9
   5  24   1 830.744 88.5973  11
   6  24   1 51.6189 46.6287   9
   6  24   1-15.7022 47.9509  11
   6  25  -1 363.510 58.5710   9
   6  25  -1 309.517 50.5353  11
   5  25  -1 825.935 83.9834   9
   5  25  -1 683.629 75.5220  11
   4  25  -1 1626.43 104.924  11
   4  25  -1 1737.00 111.810   9
  -4  25   1 1692.12 98.4774  10
   3  25  -1 21016.3 691.525   9
  -3  25   1 22622.6 700.444  10
   2  25  -1 8273.44 299.892   9
  -2  25   1 8896.42 311.894   7
  -2  25   1 8293.58 319.779  10
   1 -25  -1 871.590 44.8992  12
  -1 -25   1 982.296 56.3295  12
  -1  25   1 1036.21 99.7123   7
   0 -25  -1 238.796 27.8521  12
   0 -25   1 253.296 36.7886  12
   0  25   1 288.818 90.1693   7
   1  25   1 11522.1 437.327   9
   1 -25   1 13081.7 395.421  12
   2  25   1 615.917 99.6333   9
   2 -25   1 726.597 47.4092  12
   2  25   1 682.535 87.6107  11
   3  25   1 18428.2 600.756   9
   3  25   1 17661.3 590.011  11
   4  25   1 581.740 93.3952   9
   4  25   1 525.042 84.7368  11
   5  25   1 529.314 74.6988  11
   6  25   1 23.2324 34.4757  11
   6  25   1 50.6412 38.4559   9
   6  26  -1 8946.74 292.410   9
   5  26  -1 6586.24 235.865   9
   5  26  -1 6287.07 227.552  11
   4  26  -1 3724.41 162.571   9
  -4  26   1 4011.44 154.655  10
   3  26  -1 6137.76 243.543   9
  -3  26   1 6999.49 254.411  10
  -2  26   1 266.939 81.1084  10
  -2  26   1 213.419 63.4705   7
  -2 -26   1 232.067 38.1990  12
  -1 -26   1 1660.33 74.4028  12
   1 -26  -1 1398.62 59.3582  12
  -1  26   1 1413.76 110.888   7
   0 -26   1 11578.8 343.331  12
   0 -26  -1 10245.6 332.996  12
   0  26   1 11077.7 390.302   7
  -1 -26  -1 16738.5 516.304  12
   1  26   1 17125.6 564.375   9
   1 -26   1 17260.1 519.990  12
   2 -26   1 146.346 29.9714  12
   2  26   1 166.567 63.3559  11
   2  26   1 238.753 86.5617   9
   3  26   1 22418.3 700.045   9
   3  26   1 20892.6 687.685  11
   4  26   1 3508.96 162.462   9
   4  26   1 3227.94 153.933  11
   5  26   1 2426.45 121.407  11
   5  26   1 3038.78 129.589   9
  -6 -27   1 4878.59 150.799  12
   5  27  -1 1167.45 76.6578   9
   4  27  -1 2704.83 129.321   9
   3  27  -1 1555.69 99.1908   9
  -3  27   1 1903.40 108.355  10
  -2 -27   1 2785.14 105.138  12
  -2  27   1 2715.89 143.206  10
  -2  27   1 2486.42 129.397   7
  -1 -27   1 6195.09 207.177  12
  -1  27   1 6246.31 246.195   7
   0 -27   1 1661.84 73.3795  12
   0  27   1 1848.14 121.163   7
  -1 -27  -1 804.245 43.8897  12
   1 -27   1 896.743 50.8651  12
   2 -27   1 3876.42 133.736  12
   2  27   1 3812.31 183.438   9
   3  27   1 453.880 84.7319   9
   3  27   1 489.291 69.1607  11
   4  27   1 69.1657 54.8242  11
   4  27   1 165.619 66.5055   9
   5  27   1 3543.39 132.444   9
   5  27   1 2880.56 122.884  11
   5  28  -1 19.3770 35.3809   9
   4  28  -1 912.770 69.0536   9
  -3 -28   1 23823.1 722.033  12
  -3  28   1 24467.9 747.789  10
  -2 -28   1 7063.02 229.935  12
  -2  28   1 7213.76 266.285  10
  -1 -28   1 1125.12 58.7914  12
  -1  28   1 1099.84 91.8701   7
   0 -28   1 3731.00 124.575  12
   0  28   1 3827.16 172.583   7
  -1 -28  -1 5.73790 19.7655  12
   1  28   1 30.6635 71.9099   7
   1 -28   1 4.38642 25.0977  12
  -2 -28  -1 2807.09 99.5697  12
   3  28   1 25.7513 46.2097  11
   3  28   1-20.2544 67.7252   9
   4  28   1 513.799 68.1065   9
   4  28   1 371.378 50.0941  11
   5  28   1 2948.52 113.844   7
  -4 -29   1 8880.43 273.888  12
  -3  29   1 18.8268 40.8025  10
  -3 -29   1 24.3287 24.3976  12
  -2 -29   1 3148.03 112.961  12
  -2  29   1 3144.38 144.943  10
  -1  29   1 647.845 82.6631  10
  -1  29   1 709.451 72.6934   7
  -1 -29   1 803.267 47.5368  12
   0  29   1 1265.79 100.042   7
   0 -29   1 1332.46 60.2366  12
  -1 -29  -1 1056.83 46.6322  12
   1  29   1 1183.18 99.5432   7
   1 -29   1 1077.18 51.3670  12
  -2 -29  -1 51.9357 18.7464  12
   2  29   1 95.3942 69.0774   7
  -3 -29  -1 33.6710 16.7177  12
  -4 -29  -1 3401.41 112.086  12
   4  29   1 4408.58 149.169   7
  -4 -30   1 12514.1 377.019  12
  -3 -30   1 2953.33 102.424  12
  -2 -30   1 1109.02 51.5970  12
  -2  30   1 997.618 79.3238  10
  -1  30   1 9955.31 342.002  10
  -1 -30   1 9878.58 308.030  12
   0 -30   1 2889.70 101.669  12
   0  30   1 2679.58 132.905   7
   1 -30   1 913.205 44.3638  12
   1  30   1 877.494 83.5637   7
   2  30   1 1501.74 97.0964   7
  -2 -30  -1 1274.44 49.7074  12
   3  30   1 923.278 72.1166   7
  -3 -30  -1 723.072 31.4115  12
   4  30   1 50.4524 33.6254   7
  -4 -31   1 158.389 15.2595  12
  -3 -31   1 2788.26 94.7281  12
  -2 -31   1 331.508 28.3200  12
  -2  31   1 290.283 46.1610  10
  -1 -31   1 9260.39 287.187  12
  -1  31   1 9466.45 315.250  10
   0  31   1 179.851 59.8383  10
   0  31   1 193.371 50.3110   7
   0 -31   1 220.575 24.7857  12
   1  31   1 1706.22 95.5892   7
   2  31   1 8541.73 290.727   7
   3  31   1 808.576 58.8510   7
  -3 -32   1 784.554 32.9845  12
  -2 -32   1 103.229 17.8945  12
  -1 -32   1 711.099 34.4982  12
  -1  32   1 591.519 54.5669  10
   0  32   1 22962.2 715.811  10
   0 -32   1 23339.0 690.251  12
   1  32   1 5451.67 190.571   7
   2  32   1 4417.14 158.643   7
  -1 -33   1 2631.51 86.0348  12
   0  33   1 5456.69 187.135  10
   1  33   1 66.1099 33.9213  10
  -9   0   2 249.298 45.2195  10
   8   0  -2 3797.61 155.520   9
  -8   0   2 3959.22 166.959  10
  -7   0   2 29226.7 914.189  10
   7   0  -2 29406.6 905.371   9
  -6   0   2 23769.7 724.514   5
  -6   0   2 22802.5 718.743  10
   6   0  -2 22074.7 710.427   9
  -5   0   2 4128.28 167.813   5
  -5   0   2 3964.70 161.822  10
  -4   0   2 79242.7 2403.67   5
   4   0  -2 88092.4 2474.32   2
  -4   0   2 81380.9 2404.53   4
  -4   0   2 79722.4 2418.66   3
  -3   0   2 1762.31 87.9650   3
   3   0  -2 1929.74 142.677   2
   3   0  -2 1822.71 141.737   1
   2   0  -2 187.153 82.0469   2
  -2   0   2 19.2821 25.3586   3
   1   0  -2 84619.4 2587.14   2
   1   0  -2 85949.6 2520.08   3
   0   0  -2 4150.81 209.970   2
  -1   0  -2 14887.3 519.592   2
   2   0   2 44858.9 1325.98   6
   3   0   2 11649.2 369.249   6
   3   0   2 12312.5 382.147  14
   4   0   2 12974.0 392.779  13
   4   0   2 12564.3 416.808  14
   5   0   2 12175.4 398.996   6
   5   0   2 12754.1 413.481  14
   6   0   2 6824.37 233.906   6
   6   0   2 6115.18 240.173  14
   7   0   2 464.681 46.8502  13
   7   0   2 458.837 59.1028   6
   8   0   2 920.465 56.8613   6
  -9   1   2 1334.56 73.7474  10
   8   1  -2 5598.21 214.036   9
  -8  -1   2 6096.76 225.612  10
   8  -1  -2 5715.92 210.887   9
  -8   1   2 6069.18 223.116  10
   7  -1  -2 8899.05 312.669   9
  -7  -1   2 9436.80 324.291  10
  -7   1   2 9362.65 324.232  10
   7   1  -2 8624.19 315.517   9
  -6  -1   2 24024.4 753.146   5
  -6  -1   2 24439.1 750.222  10
  -6   1   2 23290.4 748.593  10
  -6   1   2 23954.7 752.304   5
   6   1  -2 23946.2 742.711   9
   6  -1  -2 23344.5 739.367   9
  -5   1   2 2929.59 133.951   5
  -5  -1   2 2698.53 127.502  10
  -5   1   2 2987.37 130.076  10
  -5  -1   2 2694.02 130.014   5
  -4  -1   2 3298.17 135.047   5
  -4  -1   2 3048.07 126.128  10
   4   1  -2 3181.08 174.510   2
  -4  -1   2 3107.34 140.567   3
   4   1  -2 2806.78 195.849   1
  -4   1   2 2975.32 135.214   3
  -4   1   2 2896.24 129.431   4
   3   1  -2 13163.5 500.166   2
   3  -1  -2 14507.3 505.498   2
  -3  -1   2 13745.9 449.572   3
   3   1  -2 14346.2 528.521   1
   3  -1  -2 14258.2 516.805   1
  -3   1   2 14167.2 444.985   3
   2   1  -2 6160.99 283.534   2
  -2  -1   2 6650.63 224.381   3
  -2   1   2 7074.68 221.660   3
   2  -1  -2 6167.62 281.563   2
   2  -1  -2 6538.90 271.766   1
   1   1  -2 6858.22 319.924   2
   1   1  -2 7524.42 257.855   3
   1  -1  -2 8602.83 253.992   3
   1  -1  -2 9290.71 302.162   1
   1  -1  -2 7624.64 322.598   2
   0   1  -2 22861.3 750.001   2
   0  -1  -2 23863.8 757.340   2
   0  -1  -2 22161.5 687.110   1
   0   1   2 23662.3 754.946   2
  -1   1  -2 36472.5 1021.19   2
  -1   1  -2 30964.2 945.716   1
   2  -1   2 15138.4 467.724   6
   2   1   2 15787.2 468.975   6
   3  -1   2 34841.2 1043.05   6
   3  -1   2 35250.8 1052.29  14
   3   1   2 35244.8 1055.17  14
   3   1   2 34645.6 1054.88  11
   4   1   2 520.829 51.1478   6
   4   1   2 540.041 39.0065  13
   4  -1   2 547.478 62.7043  14
   4   1   2 504.144 67.4171  14
   5   1   2 6242.19 235.268  14
   5  -1   2 6358.18 232.038  14
   5   1   2 6166.73 220.242   6
   6   1   2 8931.44 292.163   6
   6  -1   2 8758.18 291.347   6
   6  -1   2 8189.49 273.700  13
   6   1   2 8393.96 303.784  14
   7  -1   2 14818.3 459.048   6
   7  -1   2 14546.6 441.974  13
   7   1   2 14536.0 457.342   6
   7   1   2 13882.1 441.693  13
   8  -1   2 2856.96 110.668   6
   8  -1   2 2929.77 100.840  13
   8   1   2 2847.37 110.322   6
  -9   2   2 739.347 56.0645  10
  -8  -2   2 5143.58 200.675  10
   8   2  -2 4919.90 192.223   9
   8  -2  -2 4749.17 183.433   9
  -8   2   2 5301.20 199.483  10
   7   2  -2 17392.2 552.963   9
   7  -2  -2 16743.5 546.135   9
  -7  -2   2 16749.8 557.637  10
  -7   2   2 17620.3 558.427  10
   6   2  -2 2034.18 113.223   9
  -6   2   2 2073.66 121.023   5
  -6  -2   2 2160.05 120.177  10
  -6   2   2 2014.39 116.913  10
  -5  -2   2 38698.0 1182.78   5
  -5   2   2 39059.8 1181.05   5
  -5   2   2 38768.5 1178.99  10
  -4   2   2 17650.9 533.369   4
  -4  -2   2 15896.2 526.980  10
  -4  -2   2 17041.1 551.215   3
   4   2  -2 17476.0 595.530   2
   4   2  -2 17308.5 637.569   1
   3   2  -2 60835.4 1778.87   2
   3  -2  -2 59492.4 1783.29   1
  -3  -2   2 55357.3 1698.68   5
   3  -2  -2 61336.4 1776.81   2
  -3  -2   2 53789.3 1699.18   4
  -3  -2   2 57113.7 1714.12   3
  -3   2   2 56299.0 1699.19  10
  -3   2   2 61771.5 1705.92   3
  -2  -2   2 517.631 45.2773   3
   2   2  -2 600.103 107.781   2
   2  -2  -2 577.373 110.194   2
   2  -2  -2 549.826 82.3424   1
  -2   2   2 515.700 37.1242   3
   1  -2  -2 71876.2 2103.50   2
   1   2  -2 68294.0 2028.54   3
   1  -2  -2 67787.2 2052.33   1
   0  -2  -2 1340.41 61.3993   1
   0  -2  -2 1360.45 130.293   2
   0   2  -2 1326.20 125.985   2
   0   2   2 1236.65 129.503   2
  -1   2  -2 443.978 73.8939   2
   1   2   2 512.126 91.5228   2
  -1   2  -2 324.901 36.4470   1
   2  -2   2 219689. 6441.01   6
   2   2   2 220985. 6451.28  14
   3  -2   2 48.3802 42.4734  14
   3   2   2 54.6746 42.6126  11
   3   2   2 180.540 26.9149  13
   3   2   2 93.1165 47.4627  14
   4  -2   2 12975.5 405.159   6
   4   2   2 13381.6 422.549  14
   4   2   2 12683.0 393.221  13
   4  -2   2 12536.9 413.701  14
   4   2   2 13268.9 422.083  11
   4   2   2 12738.0 405.187   6
   5   2   2 3224.79 152.314  14
   5  -2   2 3303.36 140.155  14
   5   2   2 3097.55 132.029   6
   5   2   2 3058.05 116.794  13
   6   2   2 4296.13 162.786   6
   6   2   2 4020.82 179.853  14
   6  -2   2 3969.33 145.019  13
   7  -2   2 2038.59 102.737   6
   7   2   2 2161.57 102.293   6
   7   2   2 2162.81 90.1166  13
   7  -2   2 2032.56 86.2241  13
   8  -2   2 322.904 40.6513   6
   8  -2   2 295.817 30.6322  13
  -9   3   2 3367.34 125.885  10
   9  -3  -2 3119.55 110.280   6
   8   3  -2 628.797 70.5020   9
  -8  -3   2 642.328 78.6528  10
  -8   3   2 601.914 70.6417  10
  -7   3   2 2015.48 122.176  10
   7   3  -2 1785.05 112.235   9
   7  -3  -2 1747.45 101.868   9
  -7  -3   2 2122.20 120.194  10
  -6   3   2 2742.29 139.624  10
  -6  -3   2 2803.96 134.841  10
  -6   3   2 2792.34 139.659   5
   6   3  -2 2762.29 136.418   9
  -5  -3   2 846.565 79.4857   5
  -5   3   2 808.319 69.6529  10
   4   3  -2 1391.06 123.843   2
  -4   3   2 1484.35 82.1351   4
  -4  -3   2 1418.52 89.5092   3
   4   3  -2 1508.07 150.669   1
  -4  -3   2 1324.43 78.6514  10
   3  -3  -2 516.632 86.9092   1
  -3   3   2 438.822 50.7512  10
   3   3  -2 460.795 94.5391   2
  -3   3   2 452.293 40.8213   3
  -3  -3   2 488.024 52.5158   5
  -3  -3   2 470.637 49.0639   3
  -3  -3   2 365.102 46.5710  10
  -2   3   2 869.439 106.793   2
  -2  -3   2 747.137 54.6987   3
   2   3  -2 698.769 118.278   2
  -2   3   2 794.448 43.7865   3
   2  -3  -2 724.666 89.9219   1
   1   3  -2 278637. 8089.85   3
   1  -3  -2 279929. 8111.80   1
  -1   3   2 262731. 8149.31   2
   0   3  -2 142.556 91.1481   2
   0   3   2 40.2140 97.8170   2
   0  -3  -2-6.04498 24.2762   1
   1   3   2 25977.5 889.863   2
  -1   3  -2 25680.5 874.974   2
   2   3   2 56.7193 42.0384  14
  -2   3  -2-10.2819 64.8726   2
  -2   3  -2 20.0677 35.4318   1
   2   3   2 25.4176 77.7431   2
   3   3   2 1554.85 69.8459   6
   3  -3   2 1537.64 76.6899  14
   3   3   2 1433.21 85.1487  14
   3   3   2 1479.74 59.7554  13
   4   3   2 664.305 53.6871   6
   4  -3   2 635.901 59.7906  14
   4   3   2 743.643 75.3485  14
   4   3   2 699.203 42.9463  13
   4   3   2 663.503 70.0069  11
   5   3   2 7416.58 268.251   6
   5  -3   2 7796.51 267.748   6
   5   3   2 8269.15 290.568  14
   5   3   2 8172.70 286.836  11
   5   3   2 8065.63 255.060  13
   6   3   2 538.434 61.4392   6
   6  -3   2 564.253 49.1827  13
   6   3   2 617.703 87.2700  14
   7   3   2 3474.88 127.704  13
   7  -3   2 3610.47 125.496  13
   7   3   2 3782.11 142.475   6
   8  -3   2 1917.08 72.9481  13
   8  -3   2 1984.93 85.5884   6
   9  -4  -2 1650.42 67.8031   6
  -9   4   2 1691.44 79.1452  10
  -8  -4   2 2607.27 132.904  10
   8   4  -2 2529.08 125.801   9
  -8   4   2 2672.07 126.230  10
   7  -4  -2 47872.0 1486.47   9
   7   4  -2 50226.1 1498.69   9
  -7  -4   2 50989.8 1503.63  10
  -7   4   2 49541.2 1503.06  10
   6   4  -2 28169.1 868.413   9
  -6   4   2 28731.8 872.870  10
  -6   4   2 27918.1 873.083   5
  -6  -4   2 27297.9 870.552  10
  -5   4   2 29.0701 56.1127   5
   5   4  -2 52.9673 48.7150   9
  -5  -4   2 52.3967 59.5293   5
  -5   4   2 48.5261 50.6826  10
   4   4  -2 35615.1 1169.54   2
  -4  -4   2 34804.8 1090.50  10
  -4   4   2 37269.3 1092.66   4
  -4  -4   2 37107.9 1122.85   3
  -3  -4   2 25591.6 803.624   5
  -3  -4   2 26195.8 806.993   4
   3  -4  -2 28061.2 891.483   1
  -3  -4   2 25797.9 800.572  10
  -3   4   2 26361.3 805.749  10
   3   4  -2 26639.9 882.356   2
   2  -4  -2 137896. 4268.70   1
  -2  -4   2 143726. 4227.53   3
  -2   4   2 143944. 4206.52   3
  -2   4   2 148381. 4288.06   2
  -1   4   2 91761.7 2797.92   2
   1  -4  -2 90619.3 2753.57   1
   1   4  -2 94271.1 2735.75   3
   0   4   2 10685.4 408.704   2
   0   4  -2 10539.4 404.538   2
   1   4   2 98475.7 3068.55   2
  -1   4  -2 104072. 3014.69   1
  -1   4  -2 100155. 3056.58   2
   2   4   2 5147.49 150.841  13
   2   4   2 4709.44 158.787   6
   2   4   2 4584.22 233.136   2
  -2   4  -2 4646.06 187.926   1
   2   4   2 4374.48 170.878  14
   2   4   2 4230.26 172.666  11
  -2   4  -2 4997.63 214.696   2
   3   4   2 12767.5 416.407   9
   3   4   2 13239.6 399.356  13
   3   4   2 13495.5 410.126   6
   3   4   2 13154.3 423.125  14
   4   4   2 383.967 42.5187   6
   4   4   2 331.803 34.7686  13
   4   4   2 308.239 69.1366  14
   5   4   2 16334.8 508.671   6
   5  -4   2 15956.5 508.776   6
   5   4   2 15756.7 528.174  11
   5   4   2 16492.2 494.743  13
   5   4   2 15764.0 529.978  14
   6   4   2 988.097 73.7199   6
   6  -4   2 936.450 59.0451  13
   6   4   2 1037.20 100.956  14
   7  -4   2 2237.07 88.1392  13
   7   4   2 2038.83 99.9071   6
   8  -4   2 4734.04 154.579  13
   8  -4   2 4924.15 166.535   6
  -9   5   2-1.12526 28.6750  10
   9   5  -2 20.6662 35.4857   9
   8   5  -2 53.9344 56.6751   9
  -8   5   2 67.7345 52.3360  10
  -8  -5   2 26.4430 55.9974  10
   7   5  -2 2942.95 145.818   9
   7  -5  -2 2887.37 128.219   9
  -7   5   2 2858.85 143.350   5
  -7  -5   2 3058.93 147.515  10
  -7   5   2 2842.65 143.755  10
  -6  -5   2 14747.9 491.634  10
  -6   5   2 14418.9 490.851  10
   6   5  -2 14764.3 488.548   9
  -6   5   2 15972.9 495.748   5
   5   5  -2 8926.48 312.774   9
  -5   5   2 9526.93 319.472  10
  -4  -5   2 1147.83 70.6606  10
  -4  -5   2 993.101 77.3027   5
   4   5  -2 1040.59 115.160   2
  -4  -5   2 976.342 79.9463   3
   4  -5  -2 1062.90 124.924   1
  -4   5   2 954.099 77.0495  10
  -4   5   2 988.601 69.5473   4
   3  -5  -2 37124.6 1174.60   1
  -3  -5   2 36153.8 1094.27   4
  -3  -5   2 39364.9 1117.74   3
  -3  -5   2 35710.0 1091.55   5
  -3  -5   2 36066.5 1087.51  10
  -3   5   2 35474.6 1092.77  10
  -2  -5   2 2422.27 111.873   3
   2  -5  -2 2505.97 148.141   1
  -2   5   2 2641.84 170.477   2
  -2   5   2 2589.82 88.5024   3
  -1   5   2 85147.7 2601.55   2
   1   5  -2 88579.0 2537.28   3
   1  -5  -2 81953.2 2552.35   1
   0   5  -2 4469.09 162.757   3
   0   5   2 4676.23 235.252   2
  -1   5  -2 7493.61 264.150   1
   1   5   2 6986.43 315.627   2
  -1   5  -2 6907.89 296.958   2
   2   5   2 5910.87 194.906   6
   2   5   2 6254.97 280.881   2
   2   5   2 5767.82 207.087  14
   2   5   2 5983.46 185.281  13
  -2   5  -2 5976.23 234.714   1
   2   5   2 5947.06 212.720  11
  -2   5  -2 6503.52 255.226   2
   3   5   2 275.595 36.4108   6
   3   5   2 227.916 55.7146  14
   3   5   2 276.200 27.7287  13
   3   5   2 249.252 46.2100   9
   4   5   2 300.168 43.6564   6
   4   5   2 323.440 52.8148   9
   4   5   2 257.918 34.2882  13
   4   5   2 243.436 64.1439  14
   5   5   2 22339.7 679.512   6
   5   5   2 21840.1 665.496  13
   5  -5   2 21600.8 679.515   6
   5   5   2 22229.8 705.042  11
   5   5   2 22406.1 702.469  14
   6   5   2-36.3693 48.2523   6
   6   5   2-2.56186 78.7334  14
   6   5   2-4.95976 58.0203  11
   6  -5   2 23.5930 54.0948   6
   6  -5   2 0.96530 38.1960  13
   7  -5   2 2397.67 93.1085  13
   7   5   2 2343.69 104.684   6
   8  -5   2 2814.69 96.5848  13
   9   6  -2 263.246 41.8976   9
  -9   6   2 265.849 35.1975  10
  -8  -6   2 10632.1 362.141  10
  -8   6   2 10393.8 352.651  10
   8   6  -2 10496.3 357.617   9
  -7   6   2 12828.8 418.077   5
  -7  -6   2 12611.0 422.592  10
   7  -6  -2 11556.6 398.008   9
   7   6  -2 12621.5 418.167   9
  -7   6   2 12472.5 417.467  10
  -6   6   2 831.040 84.2497  10
  -6   6   2 989.241 88.1976   5
   6   6  -2 790.156 81.1154   9
  -6  -6   2 887.837 85.7504  10
   5   6  -2 1133.27 84.5421   9
  -5   6   2 1118.85 87.2636  10
  -4  -6   2 7280.37 263.907   5
  -4   6   2 7366.43 255.858   4
  -4   6   2 7769.70 266.731  10
   4   6  -2 7625.95 338.162   2
  -4  -6   2 7774.16 260.325  10
   4  -6  -2 7098.90 345.083   1
  -3   6   2 98656.8 2982.02  11
  -3  -6   2 99897.0 2979.10   5
  -3  -6   2 98038.1 2981.58   4
  -3   6   2 106879. 3054.48   2
  -3  -6   2 108517. 3007.55   3
   3  -6  -2 105148. 3065.04   1
  -3  -6   2 100289. 2974.83  10
  -2   6   2 84650.4 2009.12   2
  -2  -6   2 81894.2 1927.11   3
   2  -6  -2 78668.9 1973.64   1
  -1   6   2 138016. 4173.89   2
   1  -6  -2 137045. 4124.29   1
   1   6  -2 141322. 4104.21   3
   0   6   2 9267.95 376.007   2
   0   6  -2 9102.12 301.316   3
  -1   6  -2 1079.71 107.958   2
   1   6   2 1029.57 122.849   2
   2   6   2 13407.5 505.070   2
  -2   6  -2 14231.1 477.197   2
   2   6   2 13005.6 420.998   9
   2   6   2 13284.2 430.131  11
   2   6   2 13209.7 400.427  13
  -2   6  -2 13845.6 461.127   1
   2   6   2 13476.0 410.378   6
   3   6   2 52556.4 1531.79   6
   3   6   2 49787.8 1542.36   9
   3   6   2 52041.3 1521.00  13
   3   6   2 51032.5 1545.83  14
   4   6   2 163.054 31.9684  13
   4   6   2 115.856 49.7530   9
   4   6   2 50.7835 67.1597  14
   4   6   2 63.5372 38.9317   6
   5   6   2 5356.85 188.154   6
   5   6   2 5146.07 215.929  14
   5   6   2 4857.57 173.794  13
   5   6   2 5225.87 214.702  11
   6   6   2 297.881 52.8957   6
   6   6   2 153.563 80.4697  14
   6   6   2 358.847 50.7224  13
   6  -6   2 241.453 43.8624  13
   6   6   2 313.746 72.3909  11
   6  -6   2 281.170 62.3975   6
   7  -6   2 3746.76 146.111   6
   7  -6   2 3643.80 129.538  13
   8  -6   2 1287.97 52.6406  13
   9   7  -2 733.136 53.2820   9
   8   7  -2 2048.11 115.138   9
  -8   7   2 2156.57 108.599  10
  -7   7   2 26978.7 840.391   5
   7   7  -2 27106.1 844.564   9
  -7  -7   2 27255.9 848.586  10
  -7   7   2 26488.0 842.496  10
  -6   7   2 5329.97 215.338   5
  -6   7   2 5378.10 216.063  10
   6   7  -2 5422.96 214.954   9
   5   7  -2 20418.3 639.458   9
  -5  -7   2 19751.2 637.075  10
  -5   7   2 20667.7 645.765  10
  -4   7   2 28786.0 914.434  11
  -4  -7   2 30175.9 911.798  10
  -4   7   2 30398.0 918.464  10
  -4   7   2 30151.6 907.661   4
  -4  -7   2 30379.1 951.062   3
   4  -7  -2 30127.0 1026.71   1
  -3  -7   2 16819.9 550.739   5
  -3   7   2 18255.0 560.276   7
  -3  -7   2 19371.2 579.787   3
  -3   7   2 17869.1 554.812  11
  -3  -7   2 16928.3 545.760  10
   3  -7  -2 18304.6 636.154   1
  -3   7   2 19009.9 627.550   2
  -2   7   2 6350.58 236.242   2
  -2  -7   2 6020.04 156.351   3
   1   7  -2 460.027 50.0879   3
  -1   7   2 642.719 77.9562   1
  -1   7   2 431.352 103.631   2
   0   7  -2 270783. 8102.37   3
   0   7   2 269297. 8180.62   2
   0   7   2 285989. 8110.64   1
   1   7   2 212857. 6047.43   2
   1   7   2 202448. 5940.51  14
   1   7   2 201034. 5949.01  11
   1  -7   2 202506. 5924.09  12
  -2   7  -2 1253.47 98.4343   1
  -2   7  -2 1274.42 113.318   2
   2   7   2 1311.33 77.1255   9
   2   7   2 1311.11 136.374   2
   2   7   2 1356.47 62.9153   6
   2   7   2 1224.97 84.6335  11
   2   7   2 1374.22 53.1029  13
   3   7   2 29451.1 932.764  14
   3   7   2 30173.3 931.964   9
   3   7   2 30669.1 907.502  13
   3   7   2 31372.3 918.694   6
   4   7   2 505.278 50.9770   6
   4   7   2 585.996 79.5887  14
   4   7   2 494.460 39.6678  13
   4   7   2 426.135 63.0315   9
   5   7   2 1028.71 62.0959  13
   5   7   2 982.122 83.2553   9
   5   7   2 1057.46 101.143  11
   5   7   2 1112.40 108.427  14
   5   7   2 1120.66 70.8418   6
   6  -7   2 13064.4 418.708   6
   6   7   2 12686.2 404.187  13
   6   7   2 12714.3 442.371  11
   6   7   2 13071.5 443.701  14
   6  -7   2 13581.7 401.842  13
   6   7   2 12145.7 415.645   6
   7  -7   2 770.267 48.9060  13
   7  -7   2 800.186 64.8153   6
   8  -7   2 16.0960 33.7529   6
   8  -7   2 18.1154 19.6227  13
   9   8  -2 1157.60 65.9914   9
   8   8  -2 2756.87 135.371   9
  -8   8   2 2930.41 128.081  10
  -7   8   2 1895.20 109.102   5
  -7  -8   2 1924.55 120.281  10
   7   8  -2 1767.15 119.832   9
  -7   8   2 1921.21 112.967  10
  -6   8   2 10675.9 369.401   5
   6   8  -2 10977.5 370.795   9
  -6   8   2 10419.7 370.552  10
   5   8  -2 2895.41 144.327   9
  -5  -8   2 3091.64 144.492  10
  -4   8   2 8119.05 290.976  11
   4   8  -2 8418.63 290.837   9
  -4  -8   2 9205.81 292.606  10
  -4   8   2 8817.50 298.907  10
   3  -8  -2 97504.7 2890.44   1
  -3  -8   2 98517.8 2822.18   3
   3   8  -2 95519.3 2788.09   9
  -3   8   2 93984.3 2800.94   7
  -3  -8   2 91036.3 2786.87  10
  -3   8   2 93251.8 2795.31  11
  -3   8   2 100889. 2882.20   2
  -2   8   2 21535.7 731.378   2
  -2   8   2 20058.0 647.925   7
   1   8  -2 1858.17 95.4307   3
  -1   8   2 1825.42 118.376   1
  -1   8   2 1951.18 162.034   2
   0   8  -2 4057.59 161.181   3
   0   8   2 4177.37 240.339   2
   0   8   2 4300.62 168.797   1
   1   8   2 90446.0 2527.82   9
   1   8   2 87316.6 2522.46  14
   1   8   2 93863.9 2644.76   2
   1  -8   2 89016.6 2505.05  12
   1   8   2 84379.4 2530.17  11
  -1  -8  -2 87764.2 2512.95   3
   2   8   2 39689.3 1207.99  14
   2   8   2 40415.2 1210.46   9
   2   8   2 40082.9 1185.03  13
   2   8   2 39728.2 1217.65  11
  -2   8  -2 40905.3 1265.15   1
   2   8   2 39750.0 1311.42   2
  -2   8  -2 42736.9 1277.37   2
   3   8   2 902.518 75.5713   9
   3   8   2 854.778 45.9130  13
   3   8   2 877.309 56.1719   6
   4   8   2 1191.67 89.0465   9
   4   8   2 1341.81 62.2375  13
   4   8   2 1268.35 104.098  14
   4   8   2 1250.95 70.9834   6
   5   8   2 25263.7 828.852   9
   5   8   2 27171.0 802.432  13
   5   8   2 26986.8 849.349  11
   5   8   2 26468.3 843.590  14
   5   8   2 26773.2 815.286   6
   6  -8   2 3164.98 126.781   6
   6   8   2 2805.07 161.026  14
   6  -8   2 2764.50 108.870  13
   6   8   2 2949.73 153.292  11
   6   8   2 2921.25 122.577   6
   7  -8   2 77.8737 29.1513  13
   7  -8   2 65.5742 47.2170   6
   8  -8   2 1941.74 70.3618  13
   8  -8   2 2183.71 83.7609   6
   9   9  -2 718.763 53.4792   9
   9   9  -2 810.127 62.6177  14
   8   9  -2 7242.26 261.325   9
  -8   9   2 7064.61 250.576  10
  -7   9   2 95.9248 53.8699   5
   7   9  -2 67.3762 74.8074   9
  -7  -9   2 129.358 77.3855  10
  -7   9   2 75.8857 59.2906  10
  -6   9   2 17783.5 559.270   5
   6   9  -2 16989.9 559.824   9
  -6   9   2 16729.4 558.609  10
  -5  -9   2 3336.12 149.000  10
  -5   9   2 3256.99 150.370  10
   4   9  -2 33.4179 45.4907   9
  -4   9   2 76.7551 43.6850  11
  -4   9   2 45.1129 55.5667  10
  -4  -9   2 25.6005 43.1504  10
  -3   9   2 18790.3 666.736   2
  -3  -9   2 18586.6 611.189   3
   3   9  -2 19115.8 580.540   9
  -3   9   2 18701.0 587.222  11
  -3  -9   2 18189.0 579.406  10
   3  -9  -2 19736.1 679.852   1
  -3   9   2 19191.3 594.337   7
  -2   9   2 1819.14 156.327   2
   2  -9  -2 1749.60 123.135   1
  -2   9   2 1896.14 143.470   1
  -2   9   2 1633.84 93.0135   7
  -1   9   2 118466. 3347.29   2
  -1   9   2 111823. 3225.10   8
  -1   9   2 109906. 3237.93   7
  -1   9   2 113299. 3288.56   1
   0  -9   2 2453.96 83.8325  12
   0   9   2 2764.47 204.020   2
   0   9   2 2466.86 111.589  11
   0   9   2 2600.21 123.488   1
   1   9   2 316.283 49.7160  14
   1   9   2 261.645 53.8790   9
  -1   9  -2 184.746 61.1009   1
   1   9   2 259.571 105.125   2
  -1  -9  -2 250.897 24.3875   3
   1  -9   2 291.190 22.6542  12
   1   9   2 200.919 29.7839   1
   2   9   2 71621.2 2162.88   9
   2   9   2 71817.2 2136.40  13
   2  -9   2 73567.9 2137.77  12
   2   9   2 72831.8 2278.72   2
   2   9   2 72126.6 2170.97  11
   2   9   2 75455.9 2160.97  14
  -2   9  -2 74085.9 2225.60   1
  -2  -9  -2 70458.1 2158.96   3
  -2   9  -2 77798.3 2241.49   2
   3   9   2 969.085 81.7470   9
   3   9   2 1061.59 51.6669  13
   3   9   2 1044.26 61.6141   6
   4   9   2 2290.30 124.996   9
   4   9   2 2298.47 133.968  14
   4   9   2 2492.68 94.5491  13
   4   9   2 2532.65 107.064   6
   5   9   2 14414.2 488.261   9
   5   9   2 14787.8 456.897  13
   5   9   2 15348.2 507.515  11
   5   9   2 14508.6 468.049   6
   5   9   2 15000.9 498.810  14
   6  -9   2 1249.04 81.6280   6
   6   9   2 1217.81 119.519  14
   6   9   2 1249.18 110.711  11
   6  -9   2 1349.66 66.0052  13
   7  -9   2 60.5304 42.9768   6
   7  -9   2 29.6680 30.0931  13
   7   9   2 19.3505 51.6590  11
   8  -9   2 1582.12 58.6083  13
   8  -9   2 1761.06 70.7117   6
   9  10  -2 645.438 50.9424   9
   9  10  -2 705.235 59.3688  14
   8  10  -2 135.185 64.1813   9
  -8  10   2 99.7548 46.0920  10
   7  10  -2 18100.5 595.470   9
  -7  10   2 18622.4 592.797  10
  -7  10   2 18344.8 585.005   5
  -6  10   2 133.118 65.5219   5
   6  10  -2 63.8948 77.3426   9
  -6  10   2-43.4860 72.5309  10
  -5 -10   2 6.59405 63.6495  10
  -5  10   2-27.0929 56.7723  10
   4  10  -2 22033.2 687.610   9
  -4 -10   2 21985.5 687.643  10
  -4  10   2 22206.3 694.869  10
  -3  10   2 35697.4 1159.40   2
  -3  10   2 33843.1 1067.62  11
   3  10  -2 36636.0 1064.65   9
  -3 -10   2 34086.2 1063.69  10
  -3  10   2 35823.8 1077.34   7
   3 -10  -2 35487.3 1158.86   1
  -3 -10   2 36946.7 1101.91   3
   2  10  -2 5405.52 178.895   9
  -2  10   2 5156.94 189.182  11
  -2 -10   2 4810.52 179.001  10
  -2  10   2 5591.16 255.944   1
  -2  10   2 5254.06 194.166   7
  -2  10   2 5318.99 269.523   2
  -1  10   2 862.546 67.7800  11
  -1  10   2 903.140 89.5496   1
  -1  10   2 925.343 54.2901   8
  -1  10   2 827.945 128.072   2
   0  10   2 12770.0 436.072   1
   0  10   2 13718.5 527.102   2
   0  10   2 13021.0 413.085  11
   0 -10   2 12725.6 386.274  12
  -1  10  -2 7597.88 282.958   1
   1  10   2 6356.16 220.794   9
   1  10   2 6245.44 219.213   1
   1  10   2 6430.10 324.290   2
   1 -10   2 6709.17 194.662  12
  -1 -10  -2 5326.74 194.126   3
   1  10   2 6348.16 214.098  14
   2  10   2 7847.27 267.733   9
   2  10   2 7725.21 263.503  14
   2  10   2 7644.75 237.279  13
   2  10   2 7102.45 358.179   2
   2  10   2 7854.68 275.214  11
  -2 -10  -2 7350.49 257.149   3
  -2  10  -2 7932.18 322.883   1
   2 -10   2 7555.01 238.330  12
   3  10   2 24277.2 760.540   9
   3  10   2 23419.2 756.263  14
   3  10   2 24705.9 728.692  13
   4  10   2 11606.1 404.426   9
   4  10   2 12033.5 370.074  13
   5  10   2 176.610 92.3102  14
   5  10   2 12.7839 65.1100   9
   5  10   2 47.7595 86.1149  11
   6  10   2 3427.94 159.894   9
   6 -10   2 3923.92 153.040   6
   6  10   2 3603.15 183.056  11
   6  10   2 3958.79 189.671  14
   6 -10   2 3980.29 137.296  13
   7 -10   2 5193.45 180.012   6
   7 -10   2 5038.49 164.775  13
   7  10   2 4644.31 191.697  11
   8 -10   2 20.0076 25.3128   6
   8 -10   2 21.8623 13.8449  13
   9  11  -2 104.715 42.7742  14
   9  11  -2 115.072 35.2055   9
   8  11  -2 116.514 64.3844   9
  -8  11   2 90.3475 42.9074  10
  -7  11   2 659.061 67.4926   5
   7  11  -2 749.724 91.7955   9
  -7  11   2 694.535 79.2363  10
   6  11  -2 7099.04 273.987   9
  -6  11   2 7015.46 268.931  10
  -6  11   2 7189.65 264.741   5
  -5 -11   2 9783.12 341.939  10
  -5  11   2 10025.8 349.968  10
   4  11  -2 28487.2 867.241   9
  -4 -11   2 27569.3 866.541  10
  -4  11   2 28594.3 876.504  10
  -3  11   2 6624.80 320.015   2
  -3  11   2 6921.90 244.775  11
  -3 -11   2 7031.74 241.405  10
  -3  11   2 7321.56 256.610   7
   3  11  -2 7162.84 241.153   9
  -3  11   2 6678.49 251.464  10
  -2  11   2 20860.3 732.315   2
  -2  11   2 22312.9 715.927   1
  -2  11   2 19924.8 626.603  11
  -2  11   2 20261.3 632.708   7
   2  11  -2 19728.4 616.082   9
  -1  11   2 36360.7 1109.11  11
  -1  11   2 36692.0 1095.61   8
  -1  11   2 39319.7 1243.10   2
  -1  11   2 36321.4 1163.08   1
   0  11   2 7457.72 283.431   1
   0  11   2 7260.24 357.799   2
   0  11   2 7662.21 241.004   8
   0 -11   2 7413.13 229.119  12
   0  11   2 6923.99 254.842  11
   1  11   2 14095.4 462.869   9
   1  11   2 14095.0 455.094  14
   1  11   2 14375.2 471.489   1
   1 -11   2 14614.9 436.622  12
   1  11   2 14566.8 584.254   2
   1  11   2 14646.5 468.215  11
  -1  11  -2 15319.3 530.455   1
   2  11   2 492.295 64.4908  14
   2  11   2 333.344 108.139   2
  -2  11  -2 368.322 72.7162   1
   2  11   2 485.469 65.4789   9
   3  11   2 7337.06 270.973   9
   3  11   2 7522.86 268.822  14
   4  11   2 102.056 66.7788   9
   4  11   2 169.212 83.1240  11
   5  11   2 15252.7 502.621   9
   5  11   2 14592.5 507.976  14
   5  11   2 15143.3 517.544  11
   6  11   2 111.173 97.1108  14
   6 -11   2 147.420 49.6659   6
   6  11   2 208.239 85.7275  11
   6  11   2 139.688 61.8452   9
   6 -11   2 82.9989 33.4494  13
   7 -11   2 6.22140 38.5973   6
   7 -11   2 35.0950 26.6351  13
   7  11   2 1.96330 54.8651  11
   8 -11   2 346.383 30.7637   6
   9  12  -2 233.442 42.9862  14
   9  12  -2 174.327 33.4596   9
   8  12  -2 4090.49 169.773   9
  -8  12   2 4040.75 152.858  10
   7  12  -2 3257.04 164.221   9
  -7  12   2 3391.23 152.733  10
  -6  12   2 8677.17 307.279   5
  -6  12   2 8531.87 314.613  10
   5  12  -2 20858.5 687.308   9
  -5  12   2 22534.3 696.356  10
  -5 -12   2 21794.7 690.068  10
  -4 -12   2 8888.74 311.548  10
  -4  12   2 9563.22 323.559  10
   4  12  -2 8843.84 309.560   9
  -3  12   2 557.585 70.3565  10
   3  12  -2 591.099 60.4636   9
  -3  12   2 490.942 95.0172   2
  -3  12   2 518.942 58.7982  11
  -3  12   2 479.945 71.5151   7
  -3 -12   2 465.975 57.2247  10
  -2  12   2 51146.4 1561.33  11
   2  12  -2 52237.8 1551.41   9
  -2  12   2 52888.2 1569.58   7
  -2  12   2 54317.9 1656.01   1
  -2  12   2 51225.4 1678.22   2
  -1  12   2 236977. 6850.97   1
  -1  12   2 249458. 6935.31   2
  -1  12   2 227347. 6783.64  11
   1  12  -2 229016. 6807.29   3
  -1  12   2 230679. 6770.79   8
   0  12   2 167787. 5000.33   1
   0  12   2 169044. 4960.65   9
   0  12   2 159010. 5085.73   2
   0  12   2 167466. 4959.86  11
   0  12  -2 167666. 4980.31   3
   0  12   2 167144. 4942.58   8
   0 -12   2 170664. 4931.71  12
   1  12   2 1921.41 186.755   2
   1  12   2 1813.23 102.886   9
   1  12   2 1673.81 91.0440  14
  -1  12  -2 1870.18 104.542   3
   1  12   2 1860.83 107.726  11
   1 -12   2 1862.37 69.9826  12
  -1  12  -2 1929.69 143.887   1
   2  12   2 945.961 81.3413   9
   2  12   2 773.558 73.9023  14
  -2  12  -2 717.881 95.2361   1
   3  12   2 417.498 75.5952   9
   3  12   2 313.812 64.7522  14
   3  12   2 396.025 85.5888  11
   4  12   2 4372.76 198.003   9
   4  12   2 4247.97 197.709  14
   5  12   2 16686.4 550.771  11
   5  12   2 15454.6 530.155   9
   6  12   2 4953.82 211.107   9
   6 -12   2 5554.02 195.166   6
   6  12   2 5536.33 232.384  14
   6 -12   2 5453.05 180.902  13
   6  12   2 5457.34 232.395  11
   7 -12   2 5716.40 191.681   6
   7  12   2 5201.68 206.619  11
   7 -12   2 5565.86 178.313  13
   8 -12   2 4447.61 144.049   6
   9  13  -2 888.385 55.6657  14
   8  13  -2 4386.49 175.580   9
  -8  13   2 4355.16 158.539  10
   7  13  -2 638.371 90.6549   9
  -7  13   2 564.333 69.7405  10
  -6  13   2 57.8845 70.0353  10
  -6  13   2 18.4442 56.5318   5
  -5  13   2 11131.1 375.114  10
   5  13  -2 10140.9 367.508   9
   4  13  -2 3770.45 159.624   9
  -4  13   2 3705.98 169.881  10
  -3  13   2 103.137 55.5555  10
  -3  13   2 85.8865 78.2394   2
   3  13  -2 48.9568 48.2774   9
  -3  13   2 75.2688 53.9289   7
   2  13  -2 62507.8 1852.33   9
  -2  13   2 60698.5 1987.58   2
  -2  13   2 61724.2 1862.52  11
  -2  13   2 63908.9 1872.06   7
  -2  13   2 61816.9 1957.88   1
  -1  13   2 3219.85 187.835   1
  -1  13   2 3534.20 147.527  11
  -1  13   2 3671.63 133.608   8
  -1  13   2 3301.13 238.011   2
   1  13  -2 3481.43 159.846   3
   0  13   2 71555.7 2170.83   9
   0  13   2 71707.9 2215.74   1
   0  13   2 72245.3 2170.94  11
   0  13  -2 73984.0 2193.13   3
   0  13   2 74867.0 2152.93   8
   0 -13   2 72275.2 2140.35  12
   1  13   2 18288.6 584.617  14
   1 -13   2 18983.2 566.401  12
   1  13   2 18804.0 600.916  11
  -1  13  -2 19918.0 690.305   1
   2  13   2 31446.8 969.809   9
   2  13   2 31311.4 958.907  14
   3  13   2 9684.33 343.277  14
   3  13   2 9695.83 349.958   9
   3  13   2 10273.1 360.077  11
   4  13   2 13245.5 466.022   9
   4  13   2 13852.5 464.852  14
   4  13   2 13861.6 479.688  11
   5  13   2 2444.55 141.931   9
   5  13   2 2535.94 159.891  11
   6  13   2 24388.0 795.303  14
   6  13   2 23579.7 785.093   9
   6 -13   2 25454.2 766.257   6
   6 -13   2 25533.6 753.013  13
   6  13   2 25674.7 806.385  11
   7  13   2 213.503 62.0322  11
   7 -13   2 217.457 37.8581   6
   7 -13   2 172.338 27.0156  13
   9  14  -2 15506.5 473.366  14
   8  14  -2 1213.36 84.6011   9
  -8  14   2 1124.27 61.5971  10
   7  14  -2 2471.81 136.690   9
  -7  14   2 2323.87 118.545  10
  -6  14   2 1109.30 97.7382  10
  -6  14   2 1012.81 83.4923   5
   5  14  -2 118.832 68.4610   9
  -5  14   2 161.440 73.7611  10
   4  14  -2 1397.22 94.6195   9
  -4  14   2 1642.68 112.854  10
   3  14  -2 6972.73 243.608   9
  -3  14   2 6909.66 258.182   7
  -3  14   2 6719.46 253.950  10
   2  14  -2 49358.1 1473.34   9
  -2  14   2 48154.2 1482.59  11
  -2  14   2 50590.6 1494.68   7
  -2  14   2 50378.2 1590.02   1
  -1  14   2 926.206 75.5817  11
  -1  14   2 969.044 60.9636   8
  -1  14   2 910.692 101.740   1
   0  14   2 149132. 4424.98   9
   0  14   2 143027. 4474.68   1
   0  14   2 153432. 4424.50  11
   0  14   2 153171. 4403.96   8
   0 -14   2 148379. 4392.13  12
   1  14   2 1699.46 107.558  11
   1  14   2 1817.11 80.8259   8
   1 -14   2 1493.59 66.8258  12
   2  14   2 2197.13 125.732   9
   2  14   2 2199.57 112.881  14
   2  14   2 2190.65 131.976  11
   3  14   2 812.677 85.4300  14
   3  14   2 657.929 91.6949   9
   4  14   2 52553.1 1674.60   9
   4  14   2 56964.4 1672.24  14
   4  14   2 55749.0 1689.17  11
   5  14   2 47643.1 1445.61   9
   5  14   2 50408.0 1464.58  11
   6  14   2 14032.3 494.003   9
   6 -14   2 15175.9 474.017   6
   6  14   2 15180.4 512.754  11
   6 -14   2 15477.9 461.664  13
   7 -14   2 1301.56 63.6073   6
   7 -14   2 1268.74 52.9755  13
   7  14   2 1200.06 86.0986  11
   8  15  -2 80.5895 56.7955   9
   7  15  -2 1533.32 112.340   9
  -7  15   2 1474.45 91.5561  10
  -6  15   2 11238.3 389.078   5
  -6  15   2 12159.2 403.061  10
  -5  15   2 3711.48 174.098  10
   5  15  -2 3507.33 170.579   9
   4  15  -2 6669.99 254.738   9
  -4  15   2 7160.28 267.612  10
   3  15  -2 6458.18 233.074   9
  -3  15   2 6300.02 247.185   7
  -3  15   2 6632.73 249.172  10
   2  15  -2 19459.2 606.605   9
  -2  15   2 19496.1 616.358  11
  -2  15   2 19838.2 628.098   7
  -1  15   2 77801.6 2516.98   1
  -1  15   2 83446.2 2437.44  11
   0  15   2 184.596 66.7300   9
   0 -15   2 138.778 26.5959  12
   0  15   2 137.422 63.6736  11
   0  15   2 177.585 38.6339   8
   1  15   2 361.722 74.2539  11
   1  15   2 273.328 42.0884   8
   2  15   2 45438.6 1403.49   9
   2  15   2 45556.2 1390.35  14
   2  15   2 47444.1 1410.83  11
   3  15   2 5316.17 231.543   9
   3  15   2 5610.70 220.350  14
   4  15   2 8650.77 335.694   9
   4  15   2 9331.65 331.295  14
   4  15   2 8895.12 350.728  11
   5 -15   2 2951.07 120.910   6
   5  15   2 3233.70 169.367  14
   5  15   2 3229.80 182.335  11
   6  15   2 1711.14 111.582   9
   6 -15   2 1847.99 86.2096   6
   6 -15   2 1923.64 76.7000  13
   6  15   2 1924.78 128.250  11
   7 -15   2 5199.25 167.511   6
   7  15   2 5001.31 188.640  11
   7 -15   2 4898.37 158.291  13
   8  16  -2 9057.51 301.453   9
   8  16  -2 8786.97 295.690  14
  -7  16   2 244.800 55.1144  10
  -6  16   2 468.218 62.1839   5
   6  16  -2 426.283 93.2794   9
  -6  16   2 409.009 80.1642  10
   5  16  -2 6057.62 243.153   9
  -5  16   2 6228.41 248.065  10
  -4  16   2-14.1572 74.2149  10
   4  16  -2 67.6534 66.9623   9
   3  16  -2 1165.94 81.5235   9
  -3  16   2 967.788 92.0494   7
  -3  16   2 1124.79 92.7018  10
   2  16  -2 96.5140 43.7069   9
  -2  16   2 31.7912 50.2036  11
  -2  16   2 89.0672 67.4421   7
  -1  16   2 11764.1 392.899  11
   0  16   2-14.5053 59.2801   9
   0 -16   2 37.3794 24.4969  12
   0  16   2 51.6540 37.1852   8
   0  16   2 60.3729 58.0709  11
   1  16   2 7332.84 275.031   9
   1  16   2 7155.92 244.298   8
   1  16   2 7486.26 275.871  11
   2 -16   2 2074.73 83.0505  12
   2  16   2 1757.86 126.003   9
   2  16   2 2167.70 114.356  14
   2  16   2 2001.43 128.676  11
   2  16   2 2061.53 93.0238   8
   3  16   2 30.9028 69.6747  14
   3  16   2 88.4165 83.4946   9
   4  16   2 6337.57 268.784   9
   4  16   2 6735.52 262.642  14
   4  16   2 6685.30 284.347  11
   5  16   2 2423.60 147.846   9
   5 -16   2 2503.39 106.027   6
   5  16   2 2629.97 152.687  14
   5  16   2 2601.11 163.902  11
   6  16   2 2966.60 144.614   9
   6 -16   2 3068.49 116.227   6
   6 -16   2 2972.96 107.604  13
   6  16   2 3001.49 160.907  11
   7 -16   2 443.262 33.4505   6
   7 -16   2 522.652 28.5238  13
   7  16   2 553.448 58.7302  11
   8  17  -2 608.730 56.7809  14
   8  17  -2 587.191 61.1362   9
  -7  17   2 3081.98 130.546  10
   6  17  -2 4209.49 187.027   9
  -6  17   2 3847.54 175.817  10
   5  17  -2-5.32624 77.3631   9
  -5  17   2-2.83814 75.1082  10
   4  17  -2 2942.84 143.266   9
  -4  17   2 2821.22 155.020  10
   3  17  -2 6206.48 240.030   9
  -3  17   2 6677.93 259.950   7
  -3  17   2 6925.51 259.016  10
   2  17  -2 2524.55 115.412   9
  -2  17   2 2757.59 142.990   7
  -1  17   2 5777.28 224.906  11
  -1  17   2 6101.50 234.455   7
   0 -17   2 345.917 34.5892  12
   0  17   2 255.658 78.2753   9
   0  17   2 294.322 66.2530  11
   0  17   2 310.828 44.9820   8
   1  17   2 7556.90 284.979   9
   1  17   2 7684.95 284.786  11
   1  17   2 7301.68 249.087   8
   2 -17   2 8248.30 259.880  12
   2  17   2 7719.00 267.005   8
   2  17   2 8443.61 312.583  11
   3  17   2 25932.8 829.157   9
   3  17   2 26488.7 815.129  14
   3  17   2 26298.7 837.597  11
   3  17   2 25309.9 785.921   8
   4  17   2 1178.65 113.822  14
   4  17   2 1192.29 119.020   9
   5 -17   2 442.386 44.2608   6
   5  17   2 461.127 97.4584  14
   5  17   2 359.405 90.3861   9
   5  17   2 395.279 104.771  11
   6  17   2 1109.37 90.4914   9
   6 -17   2 1167.45 60.8511   6
   6  17   2 1132.19 107.427  11
   6 -17   2 1246.46 55.4836  13
   7 -17   2 1550.86 54.7307  13
   7  17   2 1587.61 84.2081  11
   8  18  -2 56.0743 41.5745  14
   8  18  -2 88.3071 43.0310   9
  -7  18   2 50.7517 41.4498  10
   6  18  -2 26570.3 834.604   9
  -6  18   2 26502.1 830.934  10
   5  18  -2 61.1507 77.1762   9
  -5  18   2-14.1455 71.4965  10
   4  18  -2 3040.24 152.194   9
  -4  18   2 3004.80 161.779  10
  -3  18   2 375.013 76.1802  10
   3  18  -2 384.095 66.7046   9
  -3  18   2 358.355 80.5212   7
   2  18  -2 1966.06 100.328   9
  -2  18   2 2078.63 130.912   7
  -1  18   2 25274.1 795.636  11
  -1  18   2 25647.0 807.224   7
   0  18   2 145.410 75.5549   9
   0  18   2 179.143 68.6027  11
   1  18   2 10791.5 385.832   9
   1  18   2 10730.1 381.497  11
   1  18   2 10810.2 347.841   8
   2  18   2 1151.79 66.2359   8
   2 -18   2 1129.49 59.8203  12
   2  18   2 1115.07 117.924  11
   3  18   2 32294.6 1037.81   9
   3  18   2 33719.2 1020.34  14
   3  18   2 32481.5 1043.68  11
   4  18   2 13580.8 483.007   9
   4  18   2 14080.6 469.541  14
   5  18   2 4517.48 205.810   9
   5 -18   2 4594.92 160.697   6
   5  18   2 4871.02 221.246  11
   6 -18   2 6544.45 216.091   6
   6  18   2 6659.73 246.428   9
   6 -18   2 6828.68 211.778  13
   6  18   2 6930.07 258.110  11
   7  18   2 1141.06 66.1074  11
   8  19  -2 150.204 35.4486  14
   8  19  -2 242.911 41.7411   9
   7  19  -2 71.7679 65.4407   9
  -7  19   2 89.6932 37.3941  10
   6  19  -2 14.8872 74.3618   9
  -6  19   2 99.9557 57.2192  10
   5  19  -2 30340.5 947.022   9
  -5  19   2 30126.1 948.796  10
   4  19  -2 3475.85 165.673   9
  -4  19   2 3923.85 183.799  10
   3  19  -2 15996.3 525.940   9
  -3  19   2 16530.5 545.946   7
  -3  19   2 16351.4 546.374  10
   2  19  -2 3251.76 139.711   9
  -2  19   2 3230.32 168.320   7
  -1 -19   2 148.211 33.9990  12
  -1  19   2 124.591 59.0047  11
  -1  19   2 157.399 78.7129   7
   0  19   2 389.036 91.0017   9
   0  19   2 357.994 73.2267  11
   1  19   2 2436.51 148.967   9
   1  19   2 2340.86 140.614  11
   1  19   2 2266.43 100.270   8
   2 -19   2 1027.52 58.5791  12
   2  19   2 1028.67 106.969  11
   3  19   2 15169.5 516.768   9
   3  19   2 14705.8 521.037  11
   4  19   2 16266.1 554.818   9
   5  19   2 1445.60 115.115   9
   5  19   2 1457.60 130.007  11
   6  19   2 1406.03 93.2855   9
   6 -19   2 1495.06 59.0244  13
   6  19   2 1450.11 103.533  11
   8  20  -2 65.5500 31.5955  11
   7  20  -2 3908.91 159.989   9
   7  20  -2 3808.75 147.719  14
   6  20  -2-21.5053 67.9670   9
  -6  20   2 49.0056 53.5726  10
   5  20  -2 409.840 84.1068   9
  -5  20   2 404.720 81.0876  10
   4  20  -2 4395.63 195.732   9
  -4  20   2 5058.89 215.376  10
   3  20  -2 1367.76 97.3507   9
  -3  20   2 1474.52 114.893   7
  -3  20   2 1615.44 122.202  10
   2  20  -2 668.844 66.1615   9
  -2  20   2 720.862 100.978   7
  -1  20   2 3470.20 158.448  11
  -1  20   2 3198.77 172.599   7
  -1 -20   2 3687.21 131.107  12
   0  20   2 1127.72 97.2013  11
   0  20   2 1095.85 108.569   9
   1  20   2 5476.19 231.340   9
   1 -20   2 4791.90 171.514  12
   1  20   2 5276.40 222.155  11
   2  20   2 26.2947 96.2380   9
   2  20   2-39.3418 92.4737  11
   2 -20   2 4.29407 32.9455  12
   3  20   2 138.764 104.398  11
   4  20   2 5671.47 243.996   9
   4  20   2 5428.88 252.726  11
   5  20   2 3865.53 178.663   9
   6  20   2 1702.14 97.5220   9
   6  20   2 1789.66 108.500  11
   6 -20   2 1780.95 65.1299  13
   7  21  -2 3.36314 37.9068  14
   7  21  -2 52.5307 50.4543   9
   6  21  -2 2335.54 128.057   9
  -6  21   2 2591.33 118.497  10
   5  21  -2 17.7472 71.2239   9
  -5  21   2 80.5788 70.8795  10
   4  21  -2 18498.6 608.807   9
  -4  21   2 19149.0 621.836  10
   3  21  -2 28441.3 903.405   9
  -3  21   2 28692.7 922.721   7
  -3  21   2 30562.0 926.557  10
  -2  21   2 780.385 101.699   7
  -1 -21   2 897.233 55.6331  12
  -1  21   2 1127.10 89.8145  11
  -1  21   2 883.350 108.733   7
   0  21   2 20217.3 657.412   9
   0  21   2 19727.2 647.104  11
   1  21   2 1798.29 140.961   9
   1  21   2 1854.15 133.265  11
   1 -21   2 1897.42 82.6896  12
   2  21   2 18072.8 599.555   9
   2 -21   2 17460.2 543.828  12
   2  21   2 18302.8 600.030  11
   3  21   2 6338.66 273.009  11
   4  21   2 5208.35 231.099   9
   4  21   2 5097.74 231.035  11
   5  21   2 4830.35 205.691   9
   6  21   2 754.011 67.2870   9
   6  21   2 794.578 74.2554  11
   6 -21   2 802.132 35.4072  13
   7  22  -2 10928.5 297.363   9
   7  22  -2 7847.32 273.220  14
   6  22  -2 5207.29 204.757   9
   6  22  -2 5101.77 186.146  14
  -6  22   2 5559.66 194.218  10
   5  22  -2 619.812 80.5555   9
  -5  22   2 866.526 87.2907  10
   4  22  -2 17197.9 566.077   9
  -4  22   2 17651.7 581.189  10
   3  22  -2 19964.7 633.367   9
  -3  22   2 19397.7 652.191   7
  -3  22   2 20174.5 655.984  10
  -2  22   2 15792.7 539.198   7
  -1  22   2 132.556 93.7101   7
   0  22   2 120.700 68.2384  11
   1  22   2 10.0739 90.1568   9
   1 -22   2 86.6252 33.2742  12
   1  22   2 40.1162 79.3910  11
   2 -22   2 241.277 37.9137  12
   2  22   2 220.732 96.9953  11
   2  22   2 153.402 100.736   9
   3  22   2 3146.07 177.639  11
   4  22   2 1370.60 120.112   9
   4  22   2 1550.82 127.475  11
   5  22   2 224.856 76.5105   9
   6  22   2 1622.69 90.2779  11
   7  23  -2 3087.40 119.308   9
   7  23  -2 2970.36 116.656  11
   6  23  -2 31.5913 58.0379   9
  -6  23   2 5.28759 35.2513  10
   5  23  -2 236.326 74.1136   9
  -5  23   2 1600.87 100.742  10
  -4  23   2 118.532 75.5067  10
   4  23  -2 153.014 63.8421   9
  -3  23   2 130.278 89.7567  10
   3  23  -2 122.866 56.5794   9
  -3  23   2 141.584 78.4248   7
  -2 -23   2 3944.14 143.732  12
  -2  23   2 3809.90 191.661   7
  -1  23   2 205.667 92.4457   7
   0  23   2 13.2479 65.5359  11
   0  23   2-50.6950 93.3789   7
   1  23   2 3343.20 182.482   9
   1 -23   2 3371.13 125.161  12
   1  23   2 3184.16 168.098  11
   2  23   2 13.5595 101.463   9
   2 -23   2 128.248 36.9347  12
   2  23   2 128.787 91.2603  11
   3  23   2 1349.38 125.933  11
   4  23   2 346.115 92.1128   9
   4  23   2 276.438 87.9879  11
   5  23   2 5149.16 206.444   9
   5  23   2 5235.23 208.348  11
   6  24  -2 50.2638 51.7955   9
   5  24  -2-39.1434 55.7115   9
  -5  24   2 84.7381 56.5742  10
   4  24  -2 12673.9 436.923   9
  -4  24   2 13965.5 452.869  10
   3  24  -2 4403.63 183.970   9
  -3  24   2 4767.37 207.199   7
  -3  24   2 4943.56 212.444  10
  -2 -24   2 1367.45 73.4737  12
  -2  24   2 1495.14 123.318   7
  -2  24   2 1435.47 121.473  10
  -1  24   2 12871.9 455.717   7
   0 -24   2 652.552 52.9216  12
   0  24   2 567.934 74.4698  11
   0  24   2 745.298 113.765   7
   1  24   2 6364.00 261.027   9
   1 -24   2 6133.79 207.020  12
   1  24   2 5848.51 245.528  11
   2  24   2 9175.99 350.829   9
   2  24   2 9027.66 343.952  11
   2 -24   2 9345.10 295.370  12
   3  24   2 6539.18 268.673   9
   3  24   2 6371.75 262.621  11
   4  24   2 2844.78 151.204  11
   5  24   2 17738.3 562.056   9
   5  24   2 17693.2 563.385  11
   6  25  -2 474.815 50.4347   9
  -6 -25   2 477.257 26.9111  12
   6  25  -2 418.773 42.1679  11
   5  25  -2 5588.69 191.802   9
   5  25  -2 5118.03 181.268  11
   4  25  -2 24630.5 800.828   9
  -4  25   2 27612.2 816.382  10
  -3  25   2 396.629 86.3552  10
  -3 -25   2 421.554 43.0889  12
  -2 -25   2 2948.01 117.536  12
  -2  25   2 3330.49 170.368   7
  -2  25   2 2932.99 167.407  10
  -1  25   2 3844.90 193.528   7
   0 -25   2 16292.1 496.355  12
   0  25   2 15489.7 548.289   7
   1 -25   2 3866.81 135.639  12
   1  25   2 3353.76 168.113  11
   2  25   2-9.43936 93.3453   9
   2  25   2 22.5203 74.4258  11
   3  25   2 431.511 94.5121   9
   3  25   2 494.713 91.5883  11
   4  25   2 594.432 82.0391  11
   5  25   2 3065.43 121.415   7
   5  25   2 2946.91 129.305  11
  -6 -26   2 290.038 18.9518  12
   5  26  -2 845.695 65.1175   9
  -5 -26   2 989.136 45.4033  12
  -5  26   2 935.150 63.4554  10
  -4 -26   2 6602.57 206.806  12
  -4  26   2 6835.92 239.126  10
  -3  26   2 106.391 73.1329  10
  -3 -26   2 86.6324 31.2752  12
  -2  26   2 29144.4 925.769   7
  -2  26   2 29761.3 931.323  10
  -1  26   2 2411.42 150.641   7
   0 -26   2 13115.7 410.144  12
   0  26   2 13296.3 464.417   7
   1 -26   2 2499.71 96.3096  12
   1  26   2 2137.49 123.295  11
   1  26   2 2366.61 150.062   7
   2  26   2 15342.2 508.729  11
   3  26   2 5888.47 239.611   9
   3  26   2 6013.28 232.017  11
   4  26   2 2245.14 115.953  11
   5  26   2 543.133 49.0099  11
  -5 -27   2 5368.37 162.687  12
  -5  27   2 4624.94 171.155  10
  -4 -27   2 122.487 27.1335  12
  -4  27   2 146.977 56.8500  10
  -3 -27   2 1225.61 59.0029  12
  -3  27   2 1062.49 100.280  10
  -2  27   2-2.75903 80.6053  10
  -2  27   2 83.9474 69.4374   7
  -1  27   2 4006.97 188.048   7
   0 -27   2 986.634 55.9518  12
   0  27   2 1135.16 110.244   7
   1 -27   2 222.012 31.9702  12
   1  27   2 178.082 90.5921   7
   2  27   2 3811.60 163.663  11
   3  27   2 80.6794 55.8737  11
   3  27   2 66.3279 70.7237   7
   4  27   2 1781.98 93.0088   7
   4  27   2 1567.62 86.1476  11
  -5 -28   2 1255.71 48.2455  12
  -4 -28   2 602.869 36.0738  12
  -4  28   2 610.236 57.5541  10
  -3  28   2 28.0572 59.7039  10
  -3 -28   2 116.994 28.1292  12
  -2  28   2 1867.29 111.428   7
  -2  28   2 1889.57 117.507  10
  -1 -28   2 9980.91 321.163  12
  -1  28   2 10456.4 362.708   7
  -1  28   2 10777.2 368.862  10
   0 -28   2 5385.98 180.988  12
   0  28   2 5544.17 228.978   7
   1 -28   2 5840.54 187.684  12
   1  28   2 5206.11 231.165   7
   2  28   2 5545.97 213.216  11
   2  28   2 6811.61 241.612   7
   3  28   2 7986.74 270.131  11
   4  28   2 1596.58 81.3672   7
  -4 -29   2 758.703 36.7402  12
  -4  29   2 648.728 49.1125  10
  -3  29   2 37.9149 53.6336  10
  -3 -29   2 108.159 26.1323  12
  -2  29   2 7873.76 278.178   7
  -2  29   2 8099.31 286.539  10
  -1 -29   2 4652.84 156.065  12
  -1  29   2 4584.47 190.930   7
  -1  29   2 4679.97 195.979  10
   0 -29   2 5895.14 190.151  12
   0  29   2 5548.48 229.509   7
   1  29   2 2069.21 123.595   7
   2  29   2 17.1947 62.0915   7
  -4 -30   2 3565.07 114.957  12
  -3  30   2 3331.89 132.208  10
  -2  30   2 3411.50 148.004  10
  -1  30   2 56.0289 60.9517  10
  -1 -30   2 5.77051 24.5352  12
  -1  30   2 44.1310 55.4302   7
   0 -30   2 6389.38 199.318  12
   0  30   2 5824.99 231.367   7
   0  30   2 6112.68 235.754  10
   1  30   2 170.866 62.4248   7
   2  30   2 10.7375 50.0938   7
  -3  31   2 88.1580 30.9824  10
  -2  31   2 31.5927 42.1466  10
  -2 -31   2-6.03819 18.8399  12
  -1 -31   2 14328.9 419.236  12
  -1  31   2 14306.0 447.275  10
   0  31   2 563.314 67.8629  10
   0 -31   2 739.011 37.5272  12
   0  31   2 710.539 65.8516   7
   1  31   2 3673.96 148.122   7
   2  31   2 4824.95 175.594   7
  -2 -32   2 540.742 27.8250  12
  -2  32   2 595.433 44.5717  10
  -1 -32   2 1489.81 55.3911  12
  -1  32   2 1413.69 77.3305  10
   0  32   2 562.573 46.5569   7
   0  32   2 680.859 59.0797  10
   1  32   2 778.234 53.1539   7
  -9   0   3 41.1661 43.5332  10
   8   0  -3-1.91978 58.7075   9
  -8   0   3 30.4164 62.1031  10
   7   0  -3 110.907 68.1997   9
  -7   0   3 127.473 84.3729  10
  -6   0   3 70.1790 81.1330   5
  -5   0   3 73.9822 48.3375  10
  -4   0   3 56.5674 60.3617   4
   4   0  -3-21.5191 74.7900   2
  -4   0   3 59.3049 31.8397   3
  -4   0   3 52.4071 46.3408  10
  -3   0   3 3.34758 50.8530   4
   3   0  -3 28.3177 65.6005   1
   3   0  -3 6.70435 88.8813   2
  -3   0   3 15.1677 25.0756   3
  -3   0   3-15.9431 39.5146  10
  -2   0   3 44.4151 55.7277  11
   2   0  -3 30.8765 63.8198   1
   2   0  -3-6.29580 99.4589   2
   1   0  -3 50.1993 56.8923   1
  -1   0   3 14.9017 44.3946   4
  -1   0   3 41.6007 49.3080  11
   1   0  -3 38.7664 23.0814   3
   0   0  -3 4.27117 26.6702   1
   0   0  -3 56.5872 100.657   2
   0   0  -3 77.7948 26.1710   3
   1   0   3 57.6858 29.9153   6
   1   0   3 64.7012 40.6310  11
   2   0   3 9.62060 29.7172   6
   3   0   3 45.8378 34.5845   6
   4   0   3 22.1205 44.0226   6
   4   0   3 66.9571 36.1338  13
   5   0   3 120.063 44.5646  13
   6   0   3 54.7589 37.5831  13
   7   0   3 24.9200 30.6449  13
   9   1  -3 271.874 40.6954   9
  -9  -1   3 319.120 52.7354  10
  -9   1   3 412.896 52.4517  10
   8   1  -3 508.564 69.5015   9
   8  -1  -3 414.218 64.2006   9
  -8  -1   3 508.265 70.9223  10
  -8   1   3 534.442 77.5877  10
  -7   1   3 12547.0 427.997   5
   7  -1  -3 12193.0 411.775   9
   7   1  -3 11688.8 411.782   9
  -7   1   3 12690.4 423.221  10
  -6  -1   3 7691.74 276.757   5
  -6   1   3 7678.10 277.872   5
  -5  -1   3 4036.29 168.908  10
  -5   1   3 4106.03 175.414  10
  -4  -1   3 1020.13 81.9944   5
  -4  -1   3 1025.83 73.6165   3
  -4  -1   3 1148.47 85.7867   4
  -4   1   3 1277.17 86.5586   4
   4   1  -3 1213.65 137.468   2
  -4  -1   3 1124.66 75.6000  10
  -4   1   3 1350.96 84.1669  10
  -3  -1   3 1259.59 72.8966   3
  -3  -1   3 1266.97 91.7454  11
  -3   1   3 1337.94 69.3000   3
   3  -1  -3 1525.04 158.913   2
  -3   1   3 1481.06 84.6271   4
   3   1  -3 1425.16 133.557   1
  -3  -1   3 1235.58 72.0306  10
  -3   1   3 1156.34 76.6992  10
   3   1  -3 1616.19 160.984   2
   3  -1  -3 1205.55 121.711   1
  -2  -1   3 456.397 56.7208   4
   2  -1  -3 467.009 77.0220   1
  -2  -1   3 554.882 63.4832  11
  -2   1   3 520.690 65.1488  11
   2   1  -3 526.289 120.529   2
   2  -1  -3 497.679 115.459   2
  -1   1   3 6143.54 217.508  11
  -1   1   3 6262.65 213.287   4
   1   1  -3 6150.72 209.835   3
   1  -1  -3 6108.96 202.123   3
   1  -1  -3 5447.73 232.724   1
  -1  -1   3 6258.80 213.496   4
   0   1  -3 10941.8 329.827   3
   0  -1  -3 12174.2 448.595   2
   0  -1  -3 10303.9 321.646   3
   0   1   3 10347.1 332.181  11
   0  -1  -3 8928.00 315.493   1
   0   1  -3 11246.1 433.535   2
  -1   1  -3 21220.4 713.897   2
   1   1   3 19427.6 609.806  11
   1   1   3 19967.3 595.352   6
   1  -1   3 19196.0 592.752   6
   2   1   3-12.0450 31.5558   6
   2  -1   3 5.24620 30.9134   6
   2   1   3-1.72082 42.1412  11
   3   1   3 42.7265 36.2143   6
   3  -1   3 87.0295 40.8008   6
   3   1   3 59.3526 27.6747  13
   4  -1   3 3922.28 137.736  13
   4   1   3 4207.93 138.729  13
   5  -1   3 294.738 63.6013   6
   5   1   3 385.222 46.6961  13
   5  -1   3 349.588 47.4181  13
   6   1   3 899.360 58.2230  13
   6  -1   3 954.253 57.1350  13
   6   1   3 823.283 74.8580   6
   7   1   3 2118.53 83.3361  13
   9   2  -3 7978.45 273.053   9
  -9  -2   3 8652.97 282.416  10
  -9   2   3 8744.51 281.356  10
   8   2  -3 2379.91 118.155   9
   8  -2  -3 2082.44 110.432   9
  -8  -2   3 2032.04 121.352  10
  -8   2   3 2496.27 124.444  10
  -7   2   3 12300.6 423.111   5
   7   2  -3 11333.7 410.166   9
  -7   2   3 12713.9 421.359  10
   7  -2  -3 12376.0 408.950   9
  -6  -2   3 601.606 100.706   5
  -6   2   3 741.375 94.6255   5
  -6  -2   3 545.429 81.5124  10
  -5  -2   3 32864.0 976.784  10
  -5   2   3 32916.0 977.529  10
  -4  -2   3 63247.1 1855.90   5
   4   2  -3 61553.7 1969.33   2
  -4   2   3 64167.1 1864.10  11
  -4  -2   3 56908.7 1865.42   3
  -4  -2   3 62087.6 1858.37   4
  -4   2   3 63411.1 1856.24   4
  -4  -2   3 61561.8 1849.65  10
  -4   2   3 62431.6 1854.67  10
   3  -2  -3 38609.5 1346.87   1
   3   2  -3 44450.9 1392.76   2
  -3  -2   3 42746.8 1278.52  11
  -3  -2   3 40326.7 1275.24   3
  -3   2   3 40006.2 1261.41   3
  -3   2   3 43687.4 1280.09  11
   3  -2  -3 45103.6 1394.61   2
  -3   2   3 44241.2 1272.87   4
  -3  -2   3 42317.4 1263.46  10
  -3   2   3 43100.9 1269.22  10
  -2  -2   3 119.347 48.1239   4
  -2   2   3 111.743 48.7121   4
   2  -2  -3 132.993 102.516   2
   2   2  -3 141.720 100.982   2
  -2  -2   3 125.873 52.3432  11
  -2   2   3 49.2654 56.0423  11
  -2   2   3 97.5194 28.0297   8
   2  -2  -3 101.545 63.5419   1
   1  -2  -3 21439.1 702.045   1
  -1   2   3 22689.8 682.845  11
   1   2  -3 21854.4 679.189   3
  -1  -2   3 22036.6 675.838   4
   0  -2  -3 45050.7 1170.32   3
   0   2   3 46314.7 1186.63  11
   0   2  -3 45309.7 1186.45   3
  -1   2  -3 34176.2 1097.86   2
   1   2   3 32743.2 994.476  11
   1   2   3 32666.3 977.129   6
   1  -2   3 32514.8 974.021   6
   2   2   3 204.443 36.2176   6
   2  -2   3 240.190 34.4570   6
   2   2   3 268.805 57.0991  11
   2   2   3 222.636 23.6065  13
   3   2   3 17767.0 556.576   6
   3  -2   3 18398.8 555.312   6
   3   2   3 17932.9 541.522  13
   3   2   3 17715.5 572.447  11
   4  -2   3 3113.30 129.764   6
   4   2   3 2960.13 111.062  13
   4  -2   3 3052.47 113.621  13
   5  -2   3 38702.7 1185.49   6
   5   2   3 39733.6 1168.09  13
   5  -2   3 38947.3 1167.62  13
   6  -2   3 1206.25 65.1311  13
   6   2   3 1105.02 63.0250  13
   6   2   3 1084.54 82.2858   6
   6  -2   3 1132.01 84.6796   6
   7   2   3 106.336 32.3066  13
  -9  -3   3 1021.84 70.0356  10
  -9   3   3 974.274 66.5628  10
   9   3  -3 982.193 62.6559   9
   8  -3  -3 334.033 57.9220   9
   8   3  -3 290.387 62.7728   9
  -8  -3   3 270.766 70.2055  10
  -8   3   3 249.836 69.0267  10
   7   3  -3 31555.3 941.385   9
   7  -3  -3 29730.2 934.477   9
  -7   3   3 29946.0 949.139   5
  -7   3   3 29840.2 946.110  10
  -6   3   3 56150.9 1665.06   5
   6   3  -3 54030.0 1654.20   9
  -6  -3   3 54567.5 1656.93  10
  -5   3   3 319.629 78.4841   5
  -5  -3   3 362.495 73.0503   5
  -5  -3   3 365.053 66.5085  10
  -5   3   3 296.421 60.3332  10
   4   3  -3 74916.9 2265.25   2
  -4  -3   3 71548.2 2138.26   5
  -4   3   3 75715.1 2146.74  11
  -4   3   3 76889.7 2139.93   4
  -4  -3   3 71567.8 2131.56  10
  -4   3   3 69009.8 2136.48  10
  -4  -3   3 64243.6 2147.85   3
   3   3  -3 6217.71 316.191   2
  -3  -3   3 6213.49 217.296   5
  -3   3   3 6123.25 228.674  11
   3  -3  -3 5634.39 282.311   1
  -3  -3   3 5987.81 219.507   4
  -3   3   3 6053.84 217.935   4
  -3  -3   3 6043.17 210.348  10
  -3   3   3 6241.46 218.602  10
   2   3  -3 7687.86 345.721   2
  -2  -3   3 6900.10 244.386  11
  -2   3   3 7072.04 225.248   8
  -2  -3   3 6886.32 239.791   4
  -2   3   3 6719.72 233.379  10
  -2   3   3 7019.88 240.164   4
   2  -3  -3 6463.39 284.851   1
  -1   3   3 1413.77 86.3467  11
   1   3  -3 1353.76 73.7929   3
   1  -3  -3 1250.16 87.9702   1
  -1  -3   3 1459.84 77.7085   4
   0  -3   3 34501.1 991.311   4
   0  -3  -3 31408.5 977.373   3
   0   3   3 33905.9 998.066  11
   0   3  -3 31748.8 997.686   3
   1   3   3 675.217 64.9629  11
  -1   3  -3 788.984 103.285   2
  -1   3  -3 563.919 42.0323   1
   1  -3   3 738.356 41.2340   6
   2  -3   3 1111.23 58.2769   6
   2   3   3 983.647 44.9102  13
   2   3   3 1063.03 80.3839  11
   2   3   3 1086.52 61.0266   6
   3  -3   3 44.6159 39.4216   6
   3   3   3 99.9492 58.0290  11
   3   3   3 73.4423 28.3938  13
   4  -3   3 51149.5 1565.86   6
   4   3   3 53003.7 1550.21  13
   4   3   3 52552.0 1583.97  11
   5  -3   3 5561.40 211.705   6
   5  -3   3 5427.99 194.277  13
   5   3   3 5996.28 194.641  13
   5   3   3 6052.77 215.605   6
   6  -3   3 8635.89 276.288   6
   6   3   3 7624.32 256.738  13
   6  -3   3 7927.61 256.732  13
   6   3   3 8114.81 277.060   6
   7   3   3 3561.95 123.596  13
   9   4  -3 49.1279 39.9239   9
  -9   4   3 34.8072 38.1287  10
   8   4  -3 6304.47 237.859   9
   8  -4  -3 6118.47 227.144   9
  -8  -4   3 6559.86 244.878  10
  -8   4   3 6937.01 243.388  10
   7   4  -3 5053.81 210.219   9
   7  -4  -3 4855.17 198.080   9
  -7   4   3 5288.99 216.813   5
  -7   4   3 5102.39 214.592  10
  -6   4   3 5107.08 219.569   5
   6   4  -3 5027.12 211.246   9
  -6  -4   3 5591.30 214.125  10
  -5  -4   3 4697.54 190.926   5
  -5  -4   3 4316.69 178.082  10
  -5   4   3 4367.94 184.763  10
  -4   4   3 141.098 56.0494   4
  -4  -4   3 105.222 57.0421   5
  -4   4   3 121.931 65.6097  11
   4   4  -3 90.7762 85.4544   2
  -4  -4   3 87.5128 38.9343   3
  -4  -4   3 155.639 50.1666  10
  -4   4   3 28.0300 51.8896  10
   3   4  -3 3397.82 227.979   2
  -3  -4   3 3429.22 138.393   5
   3  -4  -3 3270.12 200.244   1
  -3   4   3 3316.33 149.802  11
  -3  -4   3 3402.61 142.088   4
  -3  -4   3 3363.62 129.594  10
  -3   4   3 3308.41 137.667   4
  -3   4   3 3231.65 137.427  10
  -2   4   3 85.5555 41.2658  10
  -2   4   3 104.369 45.1068   4
   2  -4  -3 97.2743 57.9359   1
   2   4  -3 109.980 105.956   2
  -2  -4   3 47.9831 51.7018  11
  -2  -4   3 40.3354 45.3270   4
  -2   4   3 102.835 31.4067   8
  -2   4   3 116.160 53.4272   7
  -1  -4   3 223.705 45.6673   4
   1   4  -3 143.940 108.454   2
  -1   4   3 257.662 57.1747  11
   1  -4  -3 178.622 44.6384   1
   1   4  -3 278.085 39.4174   3
  -1   4   3 237.286 46.8373   7
   0  -4   3 12384.1 376.488   4
   0   4   3 12174.1 385.868  11
   0   4  -3 14162.7 499.863   2
   0   4  -3 12350.2 387.886   3
   0  -4  -3 10905.7 357.154   3
   0   4   3 13349.5 499.453   2
  -1   4  -3 147.115 32.1567   1
   1  -4   3 149.072 27.5888   6
   1   4   3 253.202 107.323   2
  -1   4  -3 197.578 74.8006   2
   1   4   3 146.884 54.9969  11
   2  -4   3 12170.1 382.845   6
   2   4   3 12314.1 398.164   9
   2   4   3 12246.4 371.824  13
   2   4   3 12653.4 408.530  11
   3  -4   3 42421.5 1307.56   6
   3   4   3 44533.9 1295.94  13
   3   4   3 44147.2 1333.27  11
   4   4   3 56.6301 51.8587   6
   4  -4   3 44.8832 46.5339   6
   4   4   3 118.508 33.0436  13
   4   4   3 57.7730 64.1857  11
   5  -4   3 3587.12 148.992   6
   5   4   3 3409.01 127.501  13
   5  -4   3 3318.42 128.435  13
   5   4   3 3375.67 148.826   6
   6  -4   3 1060.27 76.0862   6
   6   4   3 1002.64 59.3392  13
   6   4   3 1016.57 76.2213   6
   7  -4   3 2938.38 118.923   6
   9   5  -3 1503.78 79.6713   9
  -9   5   3 1712.69 81.3572  10
   8   5  -3 12059.7 398.414   9
  -8  -5   3 12427.3 401.572  10
  -8   5   3 12702.1 400.564  10
  -7   5   3 48.5140 74.2819   5
   7  -5  -3 80.4210 58.8111   9
   7   5  -3 26.7860 70.1290   9
  -7   5   3 2.56319 70.0805  10
  -6   5   3-100.312 74.0471   5
   6   5  -3 37.2954 70.7162   9
  -6  -5   3 28.7925 64.2832  10
  -5  -5   3 17247.0 542.283   5
  -5  -5   3 16735.8 533.826  10
  -5   5   3 15758.1 539.428  10
  -4  -5   3 15.2105 60.5637   4
  -4   5   3-1.92022 52.6351   4
  -4  -5   3-7.99473 52.8436   5
   4   5  -3 109.719 85.1568   2
  -4   5   3-18.2844 62.7602  11
  -4  -5   3 18.9563 46.3866  10
  -4   5   3 30.9690 54.7433  10
  -3   5   3 943.120 85.6875  11
   3   5  -3 1186.04 145.828   2
   3  -5  -3 1089.86 118.139   1
  -3  -5   3 911.187 76.3205   4
  -3  -5   3 1027.65 72.2445   5
  -3  -5   3 1019.41 63.6212  10
  -3   5   3 949.476 74.6265   4
  -3   5   3 928.596 72.4201  10
  -2  -5   3 31994.9 982.963   5
  -2  -5   3 31799.4 992.865  11
  -2   5   3 33571.3 1000.05  11
  -2   5   3 34127.2 978.908   8
   2  -5  -3 32466.0 1043.73   1
  -2   5   3 32300.2 995.441   7
  -2  -5   3 32788.9 990.716   4
  -2   5   3 32470.0 989.014  10
  -2   5   3 32362.7 989.293   4
   2   5  -3 31940.0 1108.03   2
   1  -5  -3 32335.7 991.381   1
  -1   5   3 30101.1 971.918  11
  -1   5   3 33246.6 955.126   8
   1   5  -3 32405.8 979.354   3
  -1   5   3 31456.0 967.080   7
  -1  -5   3 31040.3 962.446   4
   1   5  -3 34096.3 1093.61   2
   0   5   3 49985.0 1508.03  11
   0   5  -3 54021.8 1626.07   2
   0   5  -3 51087.6 1514.29   3
   0   5   3 49359.2 1499.09   7
   0   5   3 50851.6 1625.30   2
   0  -5   3 49989.0 1496.88   4
   1  -5   3 44494.2 1344.88   6
   1   5   3 45522.7 1365.68   9
  -1   5  -3 47907.6 1390.60   1
  -1   5  -3 48070.5 1476.12   2
   1   5   3 45518.5 1372.92  11
   1   5   3 44878.9 1486.76   2
   2  -5   3 23232.1 696.679   6
   2   5   3 23162.7 715.597   9
   2   5   3 23041.6 686.397  13
   2   5   3 22617.2 723.087  11
   3  -5   3 5338.74 188.433   6
   3   5   3 5480.24 177.716  13
   3   5   3 5438.04 217.147  11
   3   5   3 5469.17 194.799   6
   4  -5   3 12927.5 414.577   6
   4   5   3 12909.0 399.792  13
   4   5   3 12682.6 439.931  11
   4   5   3 13275.6 420.412   6
   5  -5   3 80639.0 2432.95   6
   5   5   3 83332.5 2415.69  13
   5  -5   3 82926.3 2415.54  13
   5   5   3 79801.0 2450.38  11
   5   5   3 80747.7 2435.80   6
   6  -5   3 3461.52 143.146   6
   6   5   3 3555.38 128.210  13
   7  -5   3 6177.76 210.543   6
  -9   6   3 1916.62 86.6579  10
   9   6  -3 1873.52 89.0585   9
   8   6  -3 592.459 72.8194   9
   8  -6  -3 519.488 53.0477   9
  -8  -6   3 449.334 78.9894  10
  -8   6   3 668.145 73.0404  10
  -7   6   3 5202.18 221.945   5
   7   6  -3 5344.19 220.744   9
  -7   6   3 5692.42 223.856  10
  -6   6   3 2382.84 137.071   5
   6   6  -3 2525.93 136.825   9
  -6  -6   3 2587.11 134.061  10
  -6   6   3 2375.59 140.274  10
  -5  -6   3 2539.05 124.034  10
  -4   6   3 7947.19 285.016  11
  -4  -6   3 7858.02 277.651   5
  -4   6   3 7856.22 274.451   4
  -4  -6   3 7684.41 269.833  10
  -4   6   3 7964.84 280.223  10
  -4  -6   3 7708.29 282.743   4
  -3  -6   3 3053.70 127.207   5
  -3   6   3 2892.13 141.668  11
  -3  -6   3 2870.54 132.359   4
  -3  -6   3 3060.06 120.345  10
  -3   6   3 3075.67 130.509   4
   3  -6  -3 2712.48 177.018   1
  -3   6   3 2936.65 132.025  10
   3   6  -3 3281.57 224.717   2
  -2  -6   3 30924.5 937.165   5
  -2   6   3 30641.6 953.987  11
  -2   6   3 31767.3 933.487   8
  -2  -6   3 30087.3 943.416   4
  -2   6   3 32063.9 952.045   7
  -2   6   3 30430.6 943.664  10
   2  -6  -3 31400.6 1001.66   1
  -2   6   3 32578.0 1068.72   2
   2   6  -3 32254.0 1076.35   2
  -2   6   3 31021.7 944.050   4
  -1   6   3 26023.6 760.061   8
   1   6  -3 26297.0 787.838   3
  -1   6   3 25205.7 773.596   7
  -1  -6   3 24395.1 766.209   4
   1  -6  -3 25066.3 791.620   1
  -1   6   3 24291.4 765.056  10
   1   6  -3 25611.8 891.834   2
   0   6  -3 717.336 58.8793   3
   0   6  -3 810.138 124.232   2
   0   6   3 658.382 124.351   2
   0  -6   3 649.356 31.0419  12
   0   6   3 672.609 59.9282   7
   0   6   3 760.088 75.2688  11
   0  -6   3 681.250 52.5260   4
   1  -6   3 965.685 48.0406   6
   1   6   3 917.113 73.4463   9
  -1   6  -3 1266.00 124.408   2
   1   6   3 1112.71 141.951   2
  -1   6  -3 967.960 79.6174   1
   1   6   3 946.175 85.0184  11
   2  -6   3 22201.0 681.058   6
   2   6   3 22385.6 702.549   9
   2   6   3 23021.2 671.531  13
   2   6   3 22156.5 709.824  11
   2   6   3 20723.6 809.945   2
   3   6   3 30601.6 933.524   9
   3  -6   3 30603.3 914.301   6
   3   6   3 29897.6 902.556  13
   3   6   3 30446.3 944.900  11
   3   6   3 30584.4 921.021   6
   4  -6   3 1740.04 89.8095   6
   4   6   3 1841.34 120.623  11
   4   6   3 1776.04 77.4741  13
   4   6   3 1874.76 98.5270   6
   5   6   3 107.553 56.5519   6
   5  -6   3 13.5253 52.5449   6
   5   6   3 59.9955 38.2758  13
   5  -6   3 74.7204 39.9039  13
   5   6   3 89.1268 68.1356  11
   6  -6   3-29.9909 47.9577   6
   6   6   3-1.87403 33.6996  13
   7  -6   3 957.157 49.5813  13
   7  -6   3 1176.96 65.4480   6
   9   7  -3 4564.98 167.967   9
  -9   7   3 4829.51 165.993  10
   8   7  -3 3133.92 145.241   9
  -8   7   3 3214.12 143.644  10
  -7   7   3 3504.83 169.675   5
   7   7  -3 3512.73 169.351   9
  -7  -7   3 3326.82 173.202  10
  -7   7   3 3639.22 171.041  10
   6   7  -3 19751.1 674.717   9
  -6  -7   3 21036.9 677.028  10
  -6   7   3 21472.6 681.960  10
   5   7  -3 4926.31 196.290   9
  -5  -7   3 4720.44 189.904  10
  -4  -7   3 7126.99 262.208   5
  -4   7   3 7396.34 269.854  11
  -4   7   3 7435.40 259.496   4
  -4  -7   3 7262.17 254.946  10
  -4   7   3 7280.87 264.258  10
   3  -7  -3 938.443 108.684   1
  -3  -7   3 1016.86 73.5219   5
  -3   7   3 1117.75 86.6964  11
   3   7  -3 818.265 135.646   2
  -3  -7   3 1050.89 83.1534   4
  -3  -7   3 1078.01 64.8621  10
  -3   7   3 850.070 69.4394   4
  -3   7   3 1121.30 80.4815  10
  -2  -7   3 6976.45 245.278   5
   2  -7  -3 7552.27 307.447   1
  -2   7   3 7406.08 265.425  11
  -2   7   3 7407.55 243.095   8
  -2  -7   3 7733.31 255.567   4
  -2   7   3 7523.56 261.300   7
  -2   7   3 7149.90 253.069  10
   2   7  -3 7423.34 363.327   2
  -2   7   3 7279.49 357.136   2
  -2   7   3 7584.93 254.418   4
  -1   7   3 42956.7 1238.73   8
   1   7  -3 42251.3 1268.30   3
  -1  -7   3 41118.6 1244.14   4
  -1   7   3 41091.6 1252.44   7
  -1  -7   3 40937.3 1222.17  12
   1   7  -3 44825.5 1388.40   2
   0   7   3 23246.1 847.888   2
   0  -7   3 23614.8 695.062  12
   0   7  -3 23523.0 738.192   3
   0   7   3 23287.3 721.487   7
   0   7   3 23654.0 731.030  11
   0  -7   3 22741.7 712.472   4
   0   7  -3 24161.1 842.250   2
   1   7   3 19260.8 737.155   2
   1  -7   3 18849.3 585.290   6
   1   7   3 19631.6 613.653   9
  -1   7  -3 19646.9 713.792   2
  -1   7  -3 21413.8 658.263   1
   1   7   3 20097.9 619.694  11
   2   7   3 8641.05 295.829   9
   2  -7   3 8518.63 270.490   6
   2   7   3 8908.98 307.003  11
   2   7   3 8286.67 260.614  13
   2   7   3 7993.12 393.475   2
   3   7   3 1357.38 93.2804   9
   3  -7   3 1453.33 72.9455   6
   3   7   3 1451.10 63.5385  13
   3   7   3 1414.39 106.537  11
   4  -7   3 5220.73 188.812   6
   4   7   3 5222.29 175.015  13
   4   7   3 4985.06 218.115  11
   5  -7   3 2130.20 101.078   6
   5   7   3 1857.96 85.4596  13
   5  -7   3 1729.27 84.2464  13
   5   7   3 1894.24 124.615  11
   6  -7   3 225.880 50.8020   6
   7  -7   3 608.994 38.1810  13
   7  -7   3 579.684 48.6738   6
   9   8  -3 2476.44 104.577   9
  -9   8   3 2532.46 100.140  10
   8   8  -3 5794.47 219.833   9
  -8   8   3 5799.77 218.557  10
  -7   8   3 12806.5 429.731   5
   7   8  -3 12547.7 428.129   9
  -7  -8   3 12347.9 428.892  10
  -7   8   3 12607.6 430.532  10
  -6   8   3 6476.30 255.380   5
  -6  -8   3 6293.68 245.795  10
  -6   8   3 6169.19 248.557  10
  -5  -8   3 25557.6 818.671  10
   5   8  -3 27196.0 821.404   9
  -4   8   3 4.51741 53.2210  10
  -4   8   3 125.517 52.7606   4
  -4   8   3 82.7232 65.7461  11
   4   8  -3 88.4437 50.9666   9
  -4  -8   3 101.113 47.9382  10
   3  -8  -3 6926.81 319.670   1
  -3   8   3 6982.45 253.191  11
  -3  -8   3 6748.59 247.322   4
  -3  -8   3 6837.56 232.467  10
  -3   8   3 6525.09 237.298   4
  -3   8   3 6934.59 250.168  10
  -3   8   3 7229.61 343.819   2
  -2  -8   3 3180.95 107.258  12
  -2   8   3 3312.25 149.786  11
  -2  -8   3 3270.96 136.706   4
  -2   8   3 3529.90 128.597   8
  -2   8   3 3468.51 147.644   7
   2  -8  -3 3226.55 174.987   1
  -2   8   3 3117.73 137.374  10
  -2   8   3 3508.04 136.184   4
  -2   8   3 3609.94 234.037   2
  -1   8   3 5259.13 307.041   2
  -1  -8   3 5808.72 180.020  12
  -1   8   3 5843.18 218.585  11
   1   8  -3 5571.65 221.923   3
  -1  -8   3 5690.94 201.486   4
  -1   8   3 5853.45 213.878   7
   1   8  -3 6109.37 317.298   2
   0   8  -3 139.957 97.3305   2
   0   8   3-15.7755 95.8721   2
   0  -8   3 106.500 17.3064  12
   0   8  -3 147.070 39.2021   3
   0   8   3 44.9877 61.2951  11
   0   8   3 97.5127 49.1972   7
   1   8   3 946.348 82.1845   9
   1  -8   3 989.903 44.4718  12
  -1   8  -3 1219.15 99.1036   1
   1   8   3 913.004 86.3133  11
  -1   8  -3 1013.33 122.944   2
   1   8   3 865.937 134.868   2
   2  -8   3 55663.4 1642.47   6
   2   8   3 56011.1 1670.94   9
   2   8   3 54536.1 1633.78  13
   2   8   3 58726.2 1681.11  11
   3   8   3 4111.30 181.840   9
   3  -8   3 4348.87 159.160   6
   3   8   3 4606.52 150.414  13
   3   8   3 4521.35 196.843  11
   4   8   3 27407.1 869.098   9
   4  -8   3 27587.3 848.334   6
   4   8   3 28334.6 835.331  13
   4   8   3 27434.2 883.930  11
   5  -8   3 9299.31 306.883   6
   5   8   3 9185.01 292.690  13
   5   8   3 8649.00 332.094  11
   6  -8   3 23.7622 44.1653   6
   7  -8   3 279.416 38.9215   6
   7  -8   3 270.804 28.6889  13
   9   9  -3 3324.92 126.077   9
  -9   9   3 3243.56 119.194  10
   8   9  -3 2470.93 125.229   9
  -8   9   3 2550.94 121.837  10
  -7   9   3 10155.5 361.520   5
   7   9  -3 10055.9 361.515   9
  -7  -9   3 10900.4 365.894  10
  -7   9   3 10311.9 362.630  10
  -6   9   3 1100.12 103.059   5
  -6  -9   3 1092.32 95.5071  10
  -6   9   3 1154.67 108.503  10
   5   9  -3 11664.3 396.500   9
  -5  -9   3 11824.7 396.180  10
   4   9  -3 22682.2 703.863   9
  -4   9   3 22872.9 716.552  11
  -4   9   3 22861.1 702.761   4
  -4  -9   3 21871.5 702.447  10
  -4   9   3 22756.6 715.261  10
   3   9  -3 9097.16 297.224   9
  -3   9   3 8855.76 315.177  11
  -3  -9   3 8660.09 306.708   4
  -3  -9   3 9169.81 294.728  10
  -3   9   3 9031.56 300.307   4
  -3   9   3 8787.32 310.095  10
   3  -9  -3 8141.62 376.133   1
  -3   9   3 8138.45 400.825   2
  -2   9   3 7127.24 361.096   2
  -2   9   3 7466.87 261.427  11
  -2   9   3 6922.78 237.924   8
  -2  -9   3 6895.09 247.029   4
  -2   9   3 7611.53 260.792   7
  -2   9   3 7018.17 250.999  10
  -2   9   3 6994.15 245.062   4
  -1   9   3 22794.1 848.552   2
  -1  -9   3 23324.9 688.743  12
  -1   9   3 22972.6 724.518  11
  -1  -9   3 22649.1 708.502   4
   1   9  -3 23751.4 740.203   3
  -1   9   3 23225.0 722.396   7
   0   9   3 2269.52 203.000   2
   0  -9   3 2755.24 92.9670  12
   0   9  -3 2703.79 132.731   3
   0   9   3 2606.27 122.464   7
   0   9  -3 2702.34 206.080   2
   1   9   3 37407.2 1148.86   9
   1  -9   3 37964.8 1113.99  12
   1   9   3 36295.5 1152.53  11
  -1   9  -3 39055.4 1269.89   2
   2  -9   3 5948.86 198.631   6
   2   9   3 6066.90 232.313   9
   2   9   3 6075.01 191.538  13
   2   9   3 5946.47 240.860  11
   3   9   3 1955.79 118.450   9
   3  -9   3 2217.48 92.5422   6
   3   9   3 2035.60 82.2861  13
   3   9   3 2210.78 132.479  11
   4   9   3 8510.23 325.740   9
   4  -9   3 8960.16 305.240   6
   4   9   3 9563.84 293.299  13
   4   9   3 9660.80 346.895  11
   5  -9   3 24456.1 797.148   6
   5   9   3 26782.5 785.637  13
   5   9   3 26992.2 833.327  11
   6  -9   3 1265.28 73.8489   6
   6   9   3 1067.68 85.9304  11
   7  -9   3 881.411 43.2587  13
   7  -9   3 840.477 52.4051   6
   9  10  -3 1996.01 84.9158   9
  -9  10   3 1825.23 75.4391  10
   8  10  -3 2045.66 111.249   9
  -8  10   3 1937.31 103.633  10
   7  10  -3 31385.0 983.391   9
  -7  10   3 31775.2 983.311   5
  -7 -10   3 31850.7 985.380  10
  -7  10   3 31919.1 986.086  10
  -6  10   3 17837.5 573.828   5
  -6 -10   3 17215.2 565.183  10
  -6  10   3 16864.2 572.583  10
   5  10  -3 2725.69 138.783   9
  -5 -10   3 2749.36 138.322  10
  -4  10   3 348.327 72.9830  10
  -4  10   3 335.343 52.0868   4
   4  10  -3 242.065 58.7578   9
  -4  10   3 360.323 71.5325  11
  -4 -10   3 452.515 55.9545  10
   3  10  -3 5304.01 194.349   9
  -3  10   3 5266.58 210.520  11
  -3 -10   3 5524.92 192.969  10
  -3  10   3 5306.75 195.822   4
  -3  10   3 5127.62 207.829  10
   2  10  -3 73404.3 2148.77   9
  -2  10   3 75444.7 2173.19  11
  -2 -10   3 70057.8 2158.03   4
  -2  10   3 71291.7 2171.61   7
  -2  10   3 72284.8 2165.01  10
  -2  10   3 73516.7 2158.39   4
  -1  10   3 84052.9 2663.54   2
  -1 -10   3 87222.9 2484.43  12
  -1  10   3 77249.3 2498.84   8
  -1  10   3 86222.3 2521.23  11
  -1 -10   3 84246.9 2503.36   4
   1  10  -3 87292.9 2542.37   3
  -1  10   3 85915.4 2520.88   7
   0 -10   3 396.027 28.1146  12
   0  10   3 379.228 62.6794   7
   1  10   3 43985.7 1348.01   9
   1  10   3 43273.2 1351.70  11
   1 -10   3 44793.2 1311.19  12
  -1  10  -3 44375.8 1469.59   2
   2 -10   3 5068.16 173.424   6
   2  10   3 5345.58 212.340   9
   2  10   3 5453.63 219.837  11
   2  10   3 5160.46 167.466  13
   3  10   3 4320.11 191.562   9
   3 -10   3 4436.15 158.355   6
   3  10   3 4384.61 149.780  13
   3  10   3 4557.85 203.136  11
   4  10   3 1846.05 120.141   9
   4 -10   3 2061.14 96.1684   6
   4  10   3 2015.66 85.2973  13
   4  10   3 1885.35 136.804  11
   5 -10   3 821.699 62.9967   6
   5  10   3 527.740 94.4814  11
   6 -10   3 342.922 48.9872   6
   6  10   3 394.476 67.1975  11
   7 -10   3 606.346 34.2878  13
   7 -10   3 528.016 41.3326   6
   9  11  -3 1495.04 72.1248   9
   8  11  -3 89.2439 57.5204   9
  -8  11   3 79.9207 51.0887  10
  -7  11   3 109.237 63.7443   5
  -7  11   3 131.278 70.4265  10
   6  11  -3 7989.14 296.068   9
  -6  11   3 8033.94 302.730   5
  -6 -11   3 8161.54 297.195  10
  -6  11   3 7930.18 304.616  10
   5  11  -3 223.536 71.3580   9
  -5 -11   3 106.988 65.4925  10
   4  11  -3 5430.75 207.768   9
  -4  11   3 5737.07 218.260  11
  -4 -11   3 5501.63 207.616  10
  -4  11   3 5080.99 218.791  10
  -3  11   3 247.228 67.8965  10
  -3  11   3 347.290 51.4554   4
   3  11  -3 303.430 51.4695   9
  -3  11   3 324.484 72.2189  11
  -3 -11   3 316.727 47.4170  10
   2  11  -3 1356.75 72.8522   9
  -2 -11   3 1442.10 83.8401   4
  -2  11   3 1492.90 101.417  11
  -2  11   3 1356.15 99.4563   7
  -2  11   3 1668.76 97.7387  10
  -2  11   3 1281.92 81.3534   4
  -1 -11   3 77.6245 20.6024  12
  -1  11   3 8.08631 41.3914   8
  -1  11   3 103.353 55.2646   7
   0 -11   3 45695.1 1349.53  12
   0  11   3 44337.7 1388.23   9
   0  11   3 46348.0 1391.04  11
   0  11   3 46192.1 1366.04   8
   1  11   3 43.2585 66.2195   9
   1 -11   3 95.6439 22.1556  12
   2  11   3 2841.02 148.922   9
   2  11   3 3027.02 159.554  11
   3  11   3 21605.7 704.531   9
   3 -11   3 22933.5 670.117   6
   4 -11   3 113.652 42.1985   6
   4  11   3 60.5915 69.3781   9
   4  11   3 167.918 96.9816  11
   5 -11   3 1547.65 82.6068   6
   5  11   3 1475.07 100.475   9
   5  11   3 1444.55 123.670  11
   6 -11   3 4993.83 173.648   6
   6 -11   3 4809.93 161.415  13
   6  11   3 4629.84 193.927  11
   7 -11   3 48.5333 26.6224   6
   7 -11   3 51.3590 21.6349  13
   9  12  -3 3125.24 115.791   9
   8  12  -3 585.468 69.4144   9
  -8  12   3 663.254 63.4883  10
  -7  12   3 6429.17 241.067  10
  -7  12   3 6018.38 234.391   5
   6  12  -3 27502.9 875.191   9
  -6  12   3 28428.6 884.991  10
   5  12  -3 906.219 88.9720   9
  -5 -12   3 774.243 82.0484  10
  -5  12   3 862.311 103.015  10
   4  12  -3 6525.50 243.343   9
  -4  12   3 6787.77 252.509  11
  -4 -12   3 6544.21 243.168  10
   3  12  -3 9114.38 307.765   9
  -3  12   3 8951.92 323.033  11
  -3  12   3 9404.18 333.390   7
  -3  12   3 9286.67 327.447  10
  -2  12   3 6673.52 248.819  11
   2  12  -3 6714.33 222.134   9
  -2  12   3 6050.60 248.474   7
  -2  12   3 6365.85 242.675  10
  -2  12   3 6473.15 229.285   4
  -1 -12   3 49077.9 1446.34  12
  -1  12   3 48686.0 1485.15  11
  -1  12   3 49794.4 1465.08   8
  -1  12   3 47897.9 1485.48   7
   0 -12   3 116.556 23.7206  12
   0  12   3 121.666 70.8257   9
   0  12   3 44.7941 66.9452  11
   0  12   3 143.378 41.4254   8
   1  12   3 5560.60 220.842   9
   1 -12   3 5313.57 175.675  12
   2  12   3 1817.98 120.002   9
   2  12   3 1571.30 120.375  11
   3  12   3 16377.2 548.883   9
   3 -12   3 16310.9 508.113   6
   3  12   3 16982.8 561.687  11
   4 -12   3 37.4800 39.2362   6
   4  12   3 51.3095 75.3718   9
   4  12   3 20.1703 96.7273  11
   5 -12   3 956.364 63.9665   6
   5  12   3 805.880 83.7652   9
   5  12   3 1046.33 109.878  11
   6 -12   3 8210.03 263.598   6
   6 -12   3 8218.04 253.411  13
   7 -12   3 253.694 23.2665  13
   8  13  -3 7390.55 262.426   9
  -8  13   3 7627.92 256.818  10
  -7  13   3 2178.43 117.407   5
  -7  13   3 2406.45 125.206  10
   6  13  -3 159.902 82.8688   9
  -6  13   3 93.5121 79.4033  10
   5  13  -3 2578.97 136.024   9
  -5  13   3 2612.78 152.794  10
   4  13  -3 10262.7 347.351   9
  -4  13   3 10040.9 353.993  11
   3  13  -3 21546.4 666.840   9
  -3  13   3 21661.2 684.691  11
  -3  13   3 20731.4 691.079   7
  -3  13   3 21701.7 686.673  10
  -2  13   3 3918.28 173.314  11
   2  13  -3 3757.16 144.286   9
  -2  13   3 3941.89 171.084  10
  -2  13   3 3892.33 153.216   4
  -1 -13   3 10228.5 318.475  12
  -1  13   3 9873.02 356.559  11
  -1  13   3 10782.1 338.891   8
  -1  13   3 10289.0 361.170   7
   0  13   3 38641.3 1197.11   9
   0 -13   3 38673.1 1154.91  12
   0  13   3 39618.9 1173.26   8
   0  13   3 39121.3 1199.23  11
   1 -13   3 709.293 42.4032  12
   1  13   3 661.145 86.5018   9
   2  13   3 30806.0 971.234   9
   2  13   3 31071.0 977.380  11
   3 -13   3 35257.8 1067.44   6
   3  13   3 35549.5 1111.54   9
   3  13   3 37070.7 1124.09  11
   4 -13   3 1096.45 66.3549   6
   4  13   3 1167.68 109.010   9
   4  13   3 1111.26 124.879  11
   5 -13   3 1203.04 68.3363   6
   5  13   3 1067.98 93.5997   9
   5  13   3 1127.65 114.323  11
   6 -13   3 4.25917 30.9088   6
   6  13   3-34.2007 62.3914  11
   6 -13   3 26.6557 29.7744  13
   7 -13   3 668.119 31.7662  13
   8  14  -3 925.975 74.0784   9
  -8  14   3 935.403 63.5970  10
  -7  14   3 1057.99 79.5774   5
  -7  14   3 1126.72 88.4766  10
   6  14  -3 12942.8 452.486   9
  -6  14   3 13829.0 460.758  10
   5  14  -3 20723.2 658.825   9
  -5  14   3 20377.2 672.380  10
   4  14  -3 575.933 77.2309   9
  -4  14   3 700.004 76.9940  11
   3  14  -3 21302.9 671.341   9
  -3  14   3 21837.0 690.718  11
  -3  14   3 22724.6 702.009   7
  -3  14   3 20784.1 693.537  10
  -2 -14   3 24.6551 23.0480  12
  -2  14   3 213.410 67.8869  11
  -1 -14   3 171.608 25.3188  12
  -1  14   3 217.136 69.1423  11
  -1  14   3 163.448 49.2603   8
  -1  14   3 152.746 73.0655   7
   0 -14   3 681.820 41.2235  12
   0  14   3 603.303 57.8992   8
   0  14   3 678.248 88.3520  11
   1  14   3 718.613 97.9382  11
   1 -14   3 738.317 44.1090  12
   1  14   3 785.990 96.0486   9
   1  14   3 734.645 64.5700   8
   2  14   3 32631.7 1024.57   9
   3  14   3 1080.22 117.115   9
   3  14   3 1354.11 135.973  11
   4 -14   3 8970.05 294.451   6
   4  14   3 8964.32 337.054   9
   4  14   3 9521.58 357.505  11
   5 -14   3 5422.41 182.317   6
   5  14   3 4812.90 209.164   9
   5  14   3 5156.54 230.494  11
   6 -14   3 1929.36 73.9764  13
   6  14   3 1817.01 106.923  11
   6 -14   3 1784.06 77.5614   6
   7 -14   3 179.065 16.9844  13
  -8  15   3 77.9500 37.5538  10
   7  15  -3 6234.73 234.628   9
  -7  15   3 5834.87 225.522  10
  -7  15   3 5986.62 218.427   5
   6  15  -3 364.633 85.5615   9
  -6  15   3 352.372 80.8295  10
   5  15  -3 636.690 83.6289   9
  -5  15   3 619.895 97.2690  10
   4  15  -3 17015.4 538.002   9
  -4  15   3 16151.7 538.850  11
   3  15  -3 4172.38 165.680   9
  -3  15   3 4097.71 182.115  11
  -3  15   3 4191.67 194.412   7
  -3  15   3 4122.96 186.952  10
  -2 -15   3 47348.0 1403.34  12
  -2  15   3 47571.8 1445.79  11
  -1 -15   3 56656.1 1702.51  12
  -1  15   3 56470.9 1743.13  11
  -1  15   3 59186.4 1722.97   8
  -1  15   3 59978.6 1750.67   7
   0 -15   3 433.843 36.5019  12
   0  15   3 433.002 86.4617  11
   0  15   3 514.593 58.1976   8
   0  15   3 425.101 80.1798   7
   1 -15   3 620.133 43.2893  12
   1  15   3 652.580 63.2281   8
   1  15   3 753.352 104.565  11
   1  15   3 645.950 94.0844   9
   2  15   3 439.806 97.1232   9
   3  15   3 8357.85 327.398   9
   3  15   3 8641.38 340.873  11
   4 -15   3 514.205 43.4342   6
   4  15   3 422.548 88.7286   9
   4  15   3 343.823 111.281  11
   5 -15   3 88.5702 31.6360   6
   5  15   3 138.142 67.8940   9
   5  15   3 65.9533 86.7149  11
   6 -15   3 190.526 28.6735   6
   6 -15   3 220.422 29.7270  13
   6  15   3 248.854 62.0412  11
  -8  16   3 2574.86 101.283  10
   7  16  -3 6896.47 260.149   9
  -7  16   3 7089.07 246.553   5
  -7  16   3 7466.88 258.224  10
   6  16  -3 196.506 78.1349   9
  -6  16   3 170.258 79.4953  10
   5  16  -3 328.495 75.0872   9
  -5  16   3 353.005 94.4841  10
   4  16  -3 64.9893 59.9573   9
   3  16  -3 7097.03 249.680   9
  -3  16   3 7078.99 266.020  11
  -3  16   3 6788.77 281.121   7
  -3  16   3 6932.31 275.085  10
  -2 -16   3 34578.8 1043.40  12
  -2  16   3 36387.8 1087.21  11
  -1  16   3 1987.71 128.649  11
  -1  16   3 1819.82 101.111   4
  -1 -16   3 2109.94 81.8105  12
  -1  16   3 2001.94 103.493   8
  -1  16   3 1921.75 130.711   7
   0 -16   3 4317.60 148.849  12
   0  16   3 4416.30 167.947   8
   0  16   3 4327.47 199.987  11
   0  16   3 3943.45 194.921   7
   1 -16   3 6576.04 215.907  12
   1  16   3 7059.20 275.177  11
   1  16   3 6616.39 233.940   8
   2  16   3 1229.70 124.311   9
   2  16   3 1438.28 84.4399   8
   3  16   3 13914.9 512.732   9
   3  16   3 15070.5 526.903  11
   3  16   3 15379.2 477.327   8
   4  16   3 3160.29 171.043   9
   4  16   3 3515.06 194.054  11
   5  16   3 28.3775 64.4158   9
   5  16   3-26.0955 84.8990  11
   5  16   3 25.7806 30.8944   8
   6 -16   3 808.134 41.0264  13
   6  16   3 725.330 72.9708  11
  -8  17   3 1203.42 55.8574  10
   7  17  -3 1493.98 99.5642   9
  -7  17   3 1397.31 88.0260  10
   6  17  -3 20160.9 648.146   9
  -6  17   3 20356.5 652.963  10
   5  17  -3 13810.0 472.369   9
  -5  17   3 14526.0 486.960  10
   4  17  -3 6624.51 248.251   9
  -3  17   3 337.449 93.2112  10
   3  17  -3 329.572 57.8677   9
  -3  17   3 477.599 76.2827  11
  -3  17   3 326.752 89.5614   7
  -2 -17   3 30991.3 923.227  12
  -2  17   3 30762.0 965.931  11
  -2  17   3 30555.4 976.073   7
  -1 -17   3 80763.4 2404.04  12
  -1  17   3 84265.2 2450.88  11
   0 -17   3 6747.55 221.910  12
   0  17   3 6790.45 239.893   8
   0  17   3 6757.05 272.013   7
   0  17   3 6754.86 273.707  11
   1  17   3 200.272 100.185   9
   1 -17   3 175.261 35.8128  12
   1  17   3 228.868 100.774  11
   1  17   3 196.295 52.2172   8
   2  17   3 435.861 109.284   9
   2  17   3 463.839 108.634  11
   2  17   3 496.164 59.9655   8
   3  17   3 53.5296 95.9511   9
   3  17   3 34.5030 42.3549   8
   4  17   3 239.119 87.0560   9
   4  17   3 242.598 114.488  11
   4  17   3 222.607 42.1310   8
   5  17   3 2634.12 136.895   9
   5  17   3 2769.43 153.396  11
   6 -17   3 53.8821 22.1234  13
   6  17   3 38.2680 49.9066  11
   8  18  -3 300.666 35.4834  14
   8  18  -3 284.189 42.2487   9
   7  18  -3 2601.01 125.142   9
  -7  18   3 2654.61 117.651  10
   6  18  -3 1069.80 93.2740   9
  -6  18   3 1058.10 85.6057   5
  -6  18   3 1039.18 100.110  10
   5  18  -3 5544.71 227.727   9
  -5  18   3 6012.91 241.739  10
   4  18  -3 2555.46 129.043   9
  -4  18   3 2187.73 154.208  10
   3  18  -3 27147.9 838.402   9
  -3  18   3 26085.4 849.624  11
  -3  18   3 28778.6 875.742   7
  -2  18   3 2361.80 137.356  11
  -2 -18   3 2413.55 94.5690  12
  -2  18   3 2255.49 146.247   7
  -2  18   3 2267.94 147.097  10
  -1 -18   3 23147.2 686.576  12
  -1  18   3 21407.6 729.058  11
   0 -18   3 4914.01 167.298  12
   0  18   3 4647.88 220.031  11
   0  18   3 5015.64 187.713   8
   0  18   3 4623.24 218.103   7
   1 -18   3 4208.41 149.856  12
   1  18   3 3961.76 208.914  11
   1  18   3 4378.00 166.667   8
   2  18   3 2445.14 162.290   9
   2  18   3 2600.75 172.051  11
   2  18   3 2160.69 107.727   8
   3  18   3 7966.06 323.360   9
   3  18   3 8281.13 276.216   8
   4  18   3 163.639 90.6614   9
   4  18   3 231.940 106.574  11
   4  18   3 291.616 41.4168   8
   5  18   3 1049.19 102.334  11
   6 -18   3 11350.2 334.066  13
   6  18   3 10195.3 356.168  11
   8  19  -3 32.1624 27.3425   9
   7  19  -3 28.7804 51.2116   9
  -7  19   3 2.90920 41.6144  10
   6  19  -3 4553.62 182.885   9
  -6  19   3 4108.47 174.341   5
  -6  19   3 4578.97 187.174  10
   5  19  -3 1937.75 115.278   9
  -5  19   3 1895.72 131.709  10
   4  19  -3 29213.3 918.092   9
  -4  19   3 30384.2 944.351  10
   3  19  -3 193.936 52.3898   9
  -3  19   3 255.096 97.3312   7
  -2  19   3 18.8227 85.2269  10
  -2 -19   3 38.2492 32.2875  12
  -2  19   3 52.6829 69.4908  11
  -2  19   3 98.3622 97.3572   7
  -1  19   3 21525.1 727.654  11
  -1 -19   3 22955.1 684.208  12
   0 -19   3 186.876 32.3997  12
   0  19   3 166.386 89.8102  11
   0  19   3 186.980 54.5028   8
   0  19   3 234.664 96.4751   7
   1 -19   3 3455.16 128.755  12
   1  19   3 3614.67 194.018  11
   1  19   3 3432.22 143.155   8
   2  19   3 959.739 127.860   9
   2  19   3 828.509 66.8063   8
   2  19   3 886.132 125.037  11
   3  19   3 123.538 101.961   9
   3  19   3 24.2785 37.1514   8
   4  19   3 31.5782 83.6734   9
   4  19   3 82.4388 99.1046  11
   5  19   3 216.148 75.2186  11
   6 -19   3 4258.39 129.411  13
   6  19   3 3586.02 148.392  11
   7  20  -3 99.0590 49.1289   9
  -7  20   3 94.8653 38.3014  10
   6  20  -3 2583.08 129.708   9
  -6  20   3 2691.71 121.596   5
  -6  20   3 2879.61 134.621  10
   5  20  -3 7325.75 275.351   9
  -5  20   3 7982.04 294.144  10
   4  20  -3 4422.28 181.556   9
  -4  20   3 4455.68 210.533  10
  -3 -20   3 1539.83 73.0462  12
  -3  20   3 1687.65 131.734   7
  -2 -20   3 140351. 4055.22  12
  -2  20   3 132643. 4090.92  11
  -2  20   3 139634. 4114.12   7
  -2  20   3 136995. 4105.81  10
  -1 -20   3 70.6793 34.4364  12
  -1  20   3-9.05673 78.3645  11
   0 -20   3 26440.0 801.863  12
   0  20   3 26743.8 852.979  11
   0  20   3 26997.4 859.201   7
   1 -20   3 2197.04 94.4519  12
   1  20   3 2206.12 156.095  11
   1  20   3 2202.75 105.972   8
   2  20   3 39467.6 1194.68   9
   2  20   3 40775.2 1199.49  11
   3  20   3 2616.72 164.544   9
   3  20   3 2799.54 175.140  11
   4  20   3 1038.69 105.179   9
   5  20   3 11770.8 397.048  11
   7  21  -3 253.755 44.9950   9
  -7  21   3 261.223 35.5780  10
  -6 -21   3 381.223 26.4420  12
   6  21  -3 374.159 61.8844   9
  -6  21   3 440.335 49.4604   5
  -6  21   3 443.788 64.2179  10
   5  21  -3-27.3880 55.3258   9
  -5  21   3 10.5263 72.1330  10
  -4 -21   3 367.692 38.4414  12
   4  21  -3 408.103 64.5741   9
  -3 -21   3 3876.69 142.141  12
  -3  21   3 4366.20 206.970   7
  -2 -21   3 32649.0 978.482  12
  -2  21   3 30856.8 1010.64  11
  -2  21   3 33996.8 1037.39   7
  -2  21   3 33770.5 1032.17  10
  -1 -21   3 37516.1 1098.65  12
  -1  21   3 39884.5 1146.15  11
   0 -21   3 67.0883 33.7394  12
   0  21   3-9.37701 83.5984  11
   0  21   3 17.3448 99.4944   7
   1 -21   3 12410.5 382.547  12
   1  21   3 11773.7 437.457  11
   1  21   3 11681.7 437.621   7
   2  21   3 30715.3 874.928  11
   2  21   3 25473.4 811.268   8
   3  21   3 3176.03 181.752   9
   3  21   3 3396.83 183.982  11
   4  21   3 1775.54 106.174   7
   5  21   3 3862.99 163.248  11
   7  22  -3-5.26260 32.3244   9
   6  22  -3 7762.39 255.893   9
  -6  22   3 8513.22 260.371  10
   5  22  -3 1030.92 79.2116   9
  -5 -22   3 876.640 46.6101  12
  -5  22   3 1021.67 93.4675  10
   4  22  -3 3411.34 150.127   9
  -4 -22   3 3681.08 128.810  12
  -4  22   3 3600.61 179.413  10
  -3 -22   3 1509.46 71.0945  12
  -3  22   3 1451.98 125.677   7
  -2  22   3 2503.81 160.688   7
  -2  22   3 2198.82 146.994  10
  -1 -22   3 5052.04 173.545  12
  -1  22   3 4688.09 210.754  11
  -1  22   3 5068.06 236.858   7
   0 -22   3 107.189 38.0550  12
   0  22   3 55.4806 80.2002  11
   1 -22   3 4766.14 168.005  12
   1  22   3 4808.00 222.425  11
   1  22   3 5043.51 228.277   7
   2  22   3 1741.90 140.965  11
   2  22   3 2147.06 139.611   7
   3  22   3 4794.08 216.338  11
   3  22   3 4524.62 202.275   7
   4  22   3 3854.46 162.503   7
   5  22   3 68.6019 53.0786  11
  -6 -23   3 8.64129 14.1916  12
   6  23  -3 2.72987 40.6168   9
  -6  23   3-7.14965 40.6720  10
  -5 -23   3 47.8105 21.9888  12
   5  23  -3 98.6456 49.8321   9
  -5  23   3 134.164 66.9657  10
  -4 -23   3 2402.19 93.7983  12
  -4  23   3 2694.77 144.927  10
  -3 -23   3 3454.05 126.930  12
  -3  23   3 3682.31 183.972   7
  -2 -23   3 710.922 49.8595  12
  -2  23   3 680.821 111.851   7
  -1  23   3 10029.2 382.611  11
  -1  23   3 10680.3 410.281   7
   0 -23   3 22718.6 686.675  12
   0  23   3 22281.8 729.708  11
   1 -23   3 1314.97 69.7677  12
   1  23   3 1376.48 120.209  11
   1  23   3 1421.55 133.330   7
   2  23   3 1143.92 115.490  11
   2  23   3 956.821 107.977   7
   3  23   3 584.047 98.3811  11
   3  23   3 479.573 83.2186   7
   4  23   3 71.2291 69.0920  11
   4  23   3 108.295 54.9774   7
   5 -23   3 3322.03 106.173  13
   6  24  -3 3398.20 123.867   9
  -6 -24   3 3139.17 104.734  12
  -5 -24   3 468.135 31.2302  12
   5  24  -3 384.108 50.8511   9
  -4  24   3-5.06905 73.0411  10
  -4 -24   3 17.3574 26.0470  12
  -3 -24   3 19892.7 605.733  12
  -3  24   3 20556.8 659.121   7
  -3  24   3 19711.6 654.633  10
  -2 -24   3 22646.6 683.383  12
  -2  24   3 22244.5 735.297   7
  -1 -24   3 353.622 40.2547  12
  -1  24   3 322.306 70.0303  11
  -1  24   3 271.125 95.7773   7
   0  24   3 3876.48 184.581  11
   0 -24   3 4236.10 148.375  12
   1  24   3 473.696 88.4305  11
   1  24   3 399.603 102.760   7
   2  24   3 23417.0 757.782  11
   2  24   3 23853.8 759.391   7
   3  24   3 1460.81 113.087  11
   3  24   3 1377.94 102.575   7
   4  24   3 798.655 78.4482  11
   4  24   3 894.194 65.4359   7
  -5 -25   3 893.576 39.9978  12
  -5  25   3 576.900 68.7284  10
  -4 -25   3 7210.74 232.587  12
  -4  25   3 7830.21 272.333  10
  -3 -25   3 1165.83 57.8290  12
  -3  25   3 1151.48 104.884  10
  -2 -25   3 3189.23 118.365  12
  -2  25   3 3152.31 169.099   7
  -1 -25   3 7276.95 237.766  12
  -1  25   3 7667.09 295.533   7
  -1  25   3 7066.72 288.168  10
   0 -25   3 7692.12 239.892  12
   0  25   3 6569.05 268.912  11
   1  25   3 397.006 81.6062  11
   1  25   3 461.796 99.4267   7
   2  25   3 109.452 75.8161  11
   2  25   3 194.550 74.7314   7
   3  25   3 267.779 72.8202  11
   3  25   3 286.491 64.4673   7
   4  25   3 907.528 70.2824  11
   4  25   3 958.825 60.9761   7
  -5 -26   3 2749.64 92.1955  12
  -5  26   3 2796.83 115.915  10
  -4  26   3 74.9430 57.7547  10
  -4 -26   3 81.7942 23.3931  12
  -3  26   3 195.359 71.3741  10
  -3 -26   3 178.199 28.5868  12
  -2 -26   3 1037.19 54.4050  12
  -2  26   3 988.133 104.299   7
  -1 -26   3 4863.41 164.421  12
  -1  26   3 4706.60 216.658   7
  -1  26   3 4915.55 213.437  10
   0  26   3 3771.56 171.556  11
   0  26   3 3930.53 200.909   7
   1  26   3 174.827 65.4538  11
   1  26   3 230.484 94.0207   7
   2  26   3 677.490 78.5845  11
   2  26   3 801.896 87.0562   7
   3  26   3 630.007 72.6078  11
   3  26   3 718.858 70.8738   7
   4  26   3 73.2749 36.1553  11
  -5 -27   3 3793.77 121.488  12
  -5  27   3 4108.17 140.541  10
  -4 -27   3 364.198 29.3573  12
  -4  27   3 423.812 61.0818  10
  -3  27   3 77.4537 63.1251  10
  -3 -27   3 111.761 25.1496  12
  -2 -27   3 422.136 36.0405  12
  -2  27   3 302.328 78.6841   7
  -1  27   3 217.606 81.3567  10
  -1 -27   3 172.109 31.9205  12
  -1  27   3 266.815 76.5382   7
   0 -27   3 6534.18 212.782  12
   0  27   3 6846.72 261.149   7
   0  27   3 6414.40 251.520  10
   1  27   3 2323.68 114.532  11
   2  27   3 2272.68 115.779  11
   2  27   3 2663.84 127.858   7
   3  27   3 578.781 55.6607  11
   3  27   3 785.204 63.6845   7
  -4 -28   3 32.4647 16.1246  12
  -4  28   3 11.4198 42.7747  10
  -3 -28   3 1240.28 53.2376  12
  -3  28   3 1307.44 87.3277  10
  -2 -28   3 3445.12 118.942  12
  -2  28   3 3532.18 157.793   7
  -1  28   3 18.0168 66.5117  10
  -1 -28   3 23.1404 25.9551  12
  -1  28   3 85.7672 67.7688   7
   0  28   3 255.553 69.9235  10
   0  28   3 229.443 74.6725   7
   1  28   3 158.575 62.2877  10
   2  28   3 793.177 59.7792  11
   2  28   3 1188.06 81.9694   7
   3  28   3 3.60603 32.9181   7
  -4 -29   3 43.0091 12.2269  12
  -4  29   3 31.0998 29.9909  10
  -3  29   3 76.6969 46.0083  10
  -3 -29   3 75.2319 18.2465  12
  -2  29   3 1348.49 91.5324  10
  -2 -29   3 1483.63 58.8956  12
  -1 -29   3 5220.72 165.951  12
  -1  29   3 4791.10 198.496   7
   0  29   3-7.47056 56.9479  10
   0  29   3 2.03988 59.2581   7
   1  29   3 590.695 61.0161  10
   2  29   3 419.798 43.2128  10
   2  29   3 485.791 54.6918   7
  -3 -30   3 1879.24 64.5733  12
  -3  30   3 1779.43 84.0125  10
  -2 -30   3 1129.74 47.0832  12
  -2  30   3 1204.88 74.1148  10
  -1 -30   3 309.124 25.1304  12
  -1  30   3 228.313 53.8371   7
   0  30   3 568.876 59.5701  10
   0  30   3 572.148 63.6447   7
   1  30   3 2708.19 115.838   7
   1  30   3 2584.68 108.673  10
  -2  31   3 21.4160 33.6187  10
  -2 -31   3 10.1366 12.2223  12
   0  31   3 1350.32 73.5427   7
   0  31   3 1583.10 75.1149  10
   9   0  -4 10905.7 355.823   9
  -9   0   4 12152.6 365.691  10
   8   0  -4 1302.88 87.2548   9
  -8   0   4 1178.81 94.0053  10
   7   0  -4 11265.1 393.378   9
  -7   0   4 11757.9 398.585  10
  -6   0   4 16812.4 588.913   5
  -6   0   4 18593.3 580.968  10
  -5   0   4 139.383 78.7978   4
  -5   0   4 66.6843 71.1008   5
  -5   0   4 59.9251 59.3238  10
  -4   0   4 42503.2 1271.76   5
  -4   0   4 41374.0 1273.46   4
  -4   0   4 41088.7 1259.81  10
  -3   0   4 6900.62 259.870  11
  -3   0   4 6537.79 231.857  10
  -2   0   4 5517.63 214.104  11
  -2   0   4 4912.42 172.852   8
  -2   0   4 4996.42 198.964   4
  -1   0   4 24496.9 762.093  11
  -1   0   4 23806.7 732.428   8
  -1   0   4 24824.9 756.271   4
   0   0   4 1491.48 97.1759   4
   0   0   4 1522.71 98.2355  11
   1   0   4 73219.8 2187.70  11
   2   0   4 104.931 24.5984  13
   3   0   4 2099.31 84.4384  13
   3   0   4 2298.35 109.647   6
   4   0   4 19381.6 580.091  13
   4   0   4 18556.8 602.255   6
   5   0   4 9399.07 295.819  13
   6   0   4 509.220 37.8299  13
   9  -1  -4 2929.85 113.733   9
   9   1  -4 3000.13 116.444   9
   8  -1  -4 250.264 60.8413   9
   8   1  -4 208.151 60.8627   9
  -8  -1   4 290.124 62.7688  10
  -7   1   4 30841.7 980.984   5
   7   1  -4 29142.7 968.833   9
   7  -1  -4 31847.3 969.360   9
  -7  -1   4 32739.1 973.669  10
  -7   1   4 32214.7 976.732  10
  -6  -1   4 20993.7 673.130   5
  -6  -1   4 20587.0 663.445  10
  -6   1   4 20396.7 663.334  10
  -5  -1   4 1519.71 119.279   4
  -5  -1   4 1438.55 111.364   5
  -5   1   4 1635.44 112.564   5
  -5   1   4 1288.43 117.189   4
  -5  -1   4 1602.97 104.544  10
  -5   1   4 1634.36 105.966  10
  -4  -1   4 2094.76 116.357   5
  -4  -1   4 1693.04 124.533   4
  -4   1   4 1984.82 122.666   4
  -4  -1   4 2106.03 106.462  10
  -4   1   4 1702.50 101.476  10
  -3  -1   4 16262.9 539.952  11
  -3   1   4 16685.1 542.777  11
  -3   1   4 16046.8 531.065   4
  -3  -1   4 16582.8 516.332  10
  -3   1   4 16477.1 520.077  10
  -2  -1   4 104824. 3074.50  11
  -2   1   4 107097. 3076.30  11
  -2  -1   4 100584. 3040.65   8
  -2   1   4 102837. 3044.32   8
  -2  -1   4 106625. 3067.88   4
  -1  -1   4 18281.5 585.156  11
  -1   1   4 19032.1 589.221  11
  -1   1   4 17837.3 559.510   8
  -1  -1   4 17704.2 556.677   8
  -1  -1   4 18925.8 582.060   4
  -1   1   4 18848.7 583.001   4
   0  -1   4 335.906 66.4814   4
   0  -1   4 335.293 64.3410  11
   0   1   4 261.385 67.5466  11
   1  -1   4 33970.7 1034.16  11
   1   1   4 33531.9 1038.89  11
   2   1   4 316.554 29.3724  13
   2   1   4 349.629 65.5552  11
   3   1   4 26262.6 785.197  13
   3  -1   4 26261.5 785.684  13
   3  -1   4 26161.9 805.508   6
   4   1   4 2001.32 82.7373  13
   4  -1   4 1896.60 82.5458  13
   4  -1   4 1809.89 101.384   6
   5   1   4 5019.51 168.919  13
   5  -1   4 5014.37 169.280  13
   6   1   4 94.4283 27.4102  13
   6  -1   4 78.8304 29.0348  13
   9   2  -4 244.275 39.2481   9
   9  -2  -4 208.209 30.8719   9
  -9   2   4 264.967 42.1623  10
   8   2  -4 39.5559 56.9869   9
   8  -2  -4 31.7544 51.5427   9
  -8  -2   4 37.4313 55.2963  10
  -7   2   4 1237.95 114.584   5
   7   2  -4 1144.96 99.9290   9
  -7   2   4 1028.50 99.8579  10
  -6  -2   4 1962.93 135.354   5
  -6  -2   4 2313.51 129.938  10
  -6   2   4 2252.73 133.715  10
  -5  -2   4 935.132 103.623   4
  -5  -2   4 1015.54 103.112   5
  -5   2   4 1024.12 106.661   5
  -5   2   4 1070.58 103.328   4
  -5  -2   4 914.013 83.4228  10
  -5   2   4 1004.67 88.6762  10
  -4   2   4 573.819 83.4345   4
  -4  -2   4 623.111 78.1158   5
  -4   2   4 604.244 100.808  11
  -4  -2   4 527.403 63.3048  10
  -4   2   4 544.674 68.4531  10
  -3  -2   4 752.819 81.2313   4
  -3   2   4 724.392 80.6672   4
  -3  -2   4 693.662 70.7111   5
  -3  -2   4 671.258 88.6895  11
  -3   2   4 688.664 92.2448  11
  -3  -2   4 657.932 56.8473  10
  -3   2   4 751.151 65.3524  10
  -2  -2   4 14902.6 494.383  11
  -2   2   4 16130.7 503.672  11
  -2   2   4 14915.4 467.738   8
  -2  -2   4 14654.3 488.075   4
  -1   2   4 11950.9 391.840   4
  -1  -2   4 11904.1 392.745  11
  -1   2   4 11448.3 396.861  11
  -1   2   4 11767.1 369.089   8
  -1  -2   4 11532.8 363.622   8
  -1  -2   4 11478.0 387.652   4
   0  -2   4 14966.1 483.473   4
   0  -2   4 15005.4 484.427  11
   0   2   4 14767.3 490.311  11
   1   2   4 8981.68 318.555  11
   2   2   4 1768.32 68.8904  13
   2   2   4 1663.80 106.974  11
   3  -2   4 1976.53 81.6788  13
   3  -2   4 1813.70 98.4589   6
   4  -2   4 126.799 53.7272   6
   4   2   4 183.883 35.6779  13
   4  -2   4 128.988 37.1394  13
   5   2   4 5260.43 178.910  13
   5  -2   4 5520.37 180.792  13
   6  -2   4 339.665 33.3038  13
   6   2   4 307.489 33.9740  13
   9   3  -4 16.4281 34.3946   9
  -9   3   4 12.0921 35.9029  10
   8   3  -4 294.911 62.2084   9
   8  -3  -4 197.741 53.4685   9
  -8  -3   4 168.350 60.8759  10
  -7   3   4 7933.68 297.879   5
   7   3  -4 7300.93 281.790   9
  -7  -3   4 7580.05 283.134  10
  -7   3   4 8166.90 289.605  10
  -6  -3   4 13854.4 470.578   5
  -6  -3   4 13772.6 461.159  10
  -6   3   4 13663.3 462.656  10
  -5  -3   4 11040.4 382.812   5
  -5   3   4 11126.6 386.955   5
  -5   3   4 11415.9 384.397   4
  -5  -3   4 9849.20 364.113  10
  -5   3   4 10981.8 374.320  10
  -4  -3   4 3245.83 152.226   5
  -4   3   4 3238.77 167.297  11
  -4   3   4 3539.68 161.373   4
  -4  -3   4 3176.03 140.798  10
  -4   3   4 3414.02 150.902  10
  -3  -3   4 827.030 83.2192   4
  -3   3   4 919.725 84.4666   4
  -3  -3   4 813.413 92.1819  11
  -3  -3   4 908.562 61.0630  10
  -3   3   4 653.133 64.5067  10
  -3  -3   4 841.348 73.4769   5
  -2  -3   4 3551.35 143.532   5
  -2  -3   4 3590.56 163.909  11
  -2   3   4 3618.96 171.423  11
  -2   3   4 3607.00 137.747   8
  -2  -3   4 3535.29 158.434   4
  -2   3   4 4027.78 146.146  10
  -2   3   4 3592.73 160.645   4
  -1  -3   4 6981.52 252.063  11
  -1   3   4 6681.13 259.493  11
  -1   3   4 7070.37 232.194   8
  -1  -3   4 6751.99 248.862   4
   0  -3   4 148.778 57.0597   4
   0  -3   4 141.893 53.6887  11
   0   3   4 210.151 70.7846  11
   1  -3   4 46217.6 1392.28   4
   1   3   4 45772.0 1399.52  11
   2   3   4 6177.75 198.192  13
   2   3   4 6098.50 240.512  11
   2  -3   4 6483.12 217.172   6
   3  -3   4 216.647 49.2284   6
   3   3   4 150.785 30.5881  13
   3   3   4 164.264 63.6764  11
   4   3   4 14551.7 456.138  13
   4  -3   4 15337.5 458.502  13
   4  -3   4 14868.9 477.964   6
   5   3   4 3982.24 140.791  13
   5  -3   4 4237.63 143.009  13
   5  -3   4 3911.48 160.925   6
   6   3   4 10.0829 26.3706  13
   6  -3   4 9.50530 27.3459  13
   7  -3   4 1326.35 48.6248  13
   9   4  -4 4103.89 155.648   9
  -9   4   4 4836.95 160.574  10
   8  -4  -4 3440.56 143.057   9
  -8  -4   4 3638.10 152.692  10
   8   4  -4 3289.21 150.066   9
  -7   4   4 1635.34 122.152   5
   7   4  -4 1417.80 108.107   9
  -7  -4   4 1580.93 109.110  10
  -7   4   4 1678.80 113.965  10
  -6  -4   4 1550.31 103.855  10
  -6   4   4 1295.74 102.736  10
  -5  -4   4 19741.5 648.849   5
  -5   4   4 20810.2 650.785   4
  -5  -4   4 19556.1 636.392  10
  -5   4   4 20091.9 642.928  10
  -4  -4   4 3911.98 166.037   5
  -4   4   4 3659.27 181.663  11
  -4  -4   4 3813.73 173.662   4
  -4   4   4 3654.99 168.485   4
  -4  -4   4 3788.96 155.424  10
  -4   4   4 3928.23 165.885  10
  -3  -4   4 2927.41 131.707   5
  -3  -4   4 2843.49 144.291   4
  -3  -4   4 3080.68 122.381  10
  -3   4   4 2941.61 141.842   4
  -3   4   4 2859.88 133.202  10
  -2  -4   4 120.180 56.1315   4
  -2  -4   4 67.1304 64.4247  11
  -2   4   4 87.2192 76.4294  11
  -2   4   4 88.7446 40.5748   8
  -2   4   4 95.4760 41.2621  10
  -2   4   4-2.13422 60.0417   4
  -1  -4   4 18264.2 587.230  11
  -1   4   4 17833.3 597.950  11
  -1   4   4 18677.2 570.229   8
  -1   4   4 18755.9 585.992   7
  -1  -4   4 18625.4 585.857   4
   0  -4   4 1300.16 83.0706  11
   0   4   4 1293.53 101.420  11
   0  -4   4 1348.98 87.1477   4
   1  -4   4 3599.13 155.743   4
   1   4   4 3818.52 172.504  11
   2  -4   4 196.942 43.3439   6
   2   4   4 236.907 25.8444  13
   2   4   4 230.934 74.2541  11
   3   4   4 3132.64 114.661  13
   3   4   4 3237.78 158.073  11
   3  -4   4 3487.10 136.482   6
   4   4   4 6501.09 219.771  13
   4  -4   4 7039.29 222.553  13
   4  -4   4 6926.28 241.036   6
   5  -4   4 40.4771 48.6256   6
   5   4   4 127.470 33.0910  13
   5  -4   4 92.3541 35.6395  13
   6  -4   4 533.691 38.7192  13
   7  -4   4 1326.24 48.5872  13
   9   5  -4 704.928 52.6874   9
  -9   5   4 726.288 51.5691  10
   8   5  -4 8005.01 284.705   9
   8  -5  -4 7930.05 277.433   9
  -7   5   4 2999.08 156.264   5
   7   5  -4 2687.57 143.135   9
  -7  -5   4 2776.23 140.199  10
  -7   5   4 2593.66 144.627  10
  -6  -5   4 742.315 81.7111  10
  -6   5   4 733.569 93.4252  10
  -5  -5   4 23144.4 765.145   5
  -5   5   4 24809.9 770.280   4
  -5  -5   4 24101.4 755.874  10
  -5   5   4 24637.5 767.323  10
  -4  -5   4 221.154 75.7639   4
  -4   5   4 283.461 67.8083   4
  -4  -5   4 146.502 60.0315   5
  -4   5   4 336.088 92.0507  11
  -4  -5   4 223.408 52.4128  10
  -4   5   4 169.562 58.1420  10
  -3  -5   4 15376.3 500.432   5
  -3   5   4 14991.4 521.157  11
  -3  -5   4 16029.6 511.991   4
  -3  -5   4 15460.3 489.808  10
  -3   5   4 16253.1 511.781   4
  -3   5   4 15668.2 503.889  10
  -2  -5   4 5671.96 215.564  11
  -2   5   4 5623.24 194.567   8
  -2  -5   4 5700.89 212.859   4
  -2   5   4 5285.27 198.115  10
  -2   5   4 5662.81 212.368   4
  -1   5   4 1259.19 92.1614   4
  -1  -5   4 1375.73 88.6841  11
  -1   5   4 1175.88 98.5232  11
  -1   5   4 1218.40 71.7871   8
  -1   5   4 1439.18 89.9019   7
   1   5  -4 1200.21 79.1776   3
  -1  -5   4 1317.10 88.0753   4
   0   5   4 18736.5 595.487  11
   0   5   4 17612.2 575.122   7
   0  -5   4 18748.3 579.892   4
   1   5   4 2627.78 139.049  11
   1  -5   4 2788.03 127.134   4
   2  -5   4 10528.9 339.749   4
   2   5   4 9809.41 304.502  13
   2   5   4 9849.39 354.292  11
   2  -5   4 9732.08 321.573   6
   3   5   4 54926.7 1644.58  13
   3   5   4 54302.8 1691.17  11
   3  -5   4 58148.9 1664.00   6
   4  -5   4 127.557 52.2706   6
   4   5   4 149.452 32.2125  13
   4  -5   4 139.713 38.1704  13
   4   5   4 57.9714 61.0821  11
   5   5   4 2432.33 95.5962  13
   5  -5   4 2588.58 98.1781  13
   5  -5   4 2553.30 114.979   6
   6  -5   4 203.307 29.4014  13
   7  -5   4 11.9705 13.4912  13
   9   6  -4 202.760 38.5807   9
  -9   6   4 205.957 36.6107  10
   8   6  -4 49.6716 59.4781   9
   8  -6  -4-2.94736 43.9237   9
  -8  -6   4 26.2347 51.8250  10
  -8   6   4 39.5385 57.2891  10
  -7   6   4 14451.5 482.766   5
  -7  -6   4 13955.2 470.122  10
   6   6  -4 2017.52 130.845   9
  -6   6   4 2376.04 146.163   5
  -6  -6   4 2257.00 122.042  10
  -6   6   4 2147.80 130.503  10
  -5   6   4 233.200 75.7885   4
  -5  -6   4 99.9161 54.8554  10
  -5   6   4 97.0492 75.1986  10
  -4  -6   4 5338.23 215.837   5
  -4   6   4 5698.53 238.296  11
  -4  -6   4 5213.24 224.089   4
  -4   6   4 5469.03 221.551   4
  -4  -6   4 5302.26 204.738  10
  -3  -6   4 1535.12 89.5019   5
  -3   6   4 1661.24 119.130  11
  -3  -6   4 1451.69 104.775   4
  -3   6   4 1470.88 102.392   4
  -3   6   4 1451.41 96.3670  10
  -2   6   4 4029.13 155.135   8
  -2  -6   4 4134.12 170.625   4
  -2   6   4 4104.09 163.800  10
  -2   6   4 4293.57 174.906   4
  -1   6   4 16807.7 532.739   4
  -1  -6   4 16148.9 524.470  11
  -1   6   4 16256.2 541.340  11
  -1   6   4 16630.7 514.419   8
  -1   6   4 16404.5 530.427   7
  -1  -6   4 16314.6 525.580   4
   0  -6   4 115.116 52.6664   4
   0   6   4 39.3306 75.0271  11
   0   6   4 11.6807 47.2191   7
   1   6   4 29277.7 912.103  11
   1  -6   4 28862.2 891.687   4
   2   6   4 3170.71 109.753  13
   2   6   4 3448.54 168.008  11
   2  -6   4 3197.40 125.594   6
   3  -6   4 204.320 48.5130   6
   3   6   4 192.234 32.0980  13
   3   6   4 200.702 78.9865  11
   4   6   4 9863.93 315.025  13
   4  -6   4 10564.1 317.680  13
   4   6   4 9721.86 357.556  11
   4  -6   4 9846.23 332.312   6
   5   6   4 782.037 49.6852  13
   5  -6   4 878.202 52.5795  13
   5  -6   4 841.351 67.2938   6
   6  -6   4 3358.94 115.267  13
   9   7  -4 1679.71 78.0735   9
  -9   7   4 1755.51 76.0583  10
   8   7  -4 141.647 61.0941   9
   8  -7  -4 68.5817 40.9025   9
  -8  -7   4 76.4336 55.9132  10
  -8   7   4 109.036 58.7614  10
  -7   7   4 1816.60 125.231   5
  -7  -7   4 2023.86 115.907  10
  -6   7   4 182.986 91.7953   5
   6   7  -4 136.149 79.0000   9
  -6  -7   4 163.081 67.6229  10
  -6   7   4 189.789 77.4343  10
  -5   7   4 854.973 88.7740   4
   5   7  -4 749.899 87.4320   9
  -5  -7   4 738.664 74.5925  10
  -5   7   4 844.601 89.1912  10
  -4  -7   4 509.803 89.5440   4
  -4   7   4 533.501 79.4822   4
  -4   7   4 417.420 96.1629  11
  -4  -7   4 492.271 59.4899  10
  -4   7   4 569.108 81.9368  10
  -3  -7   4 2683.45 120.759   5
  -3   7   4 2533.09 146.953  11
  -3  -7   4 2422.55 130.488   4
  -3   7   4 2495.45 127.508   4
  -3   7   4 2528.14 126.127  10
  -2  -7   4 536.959 68.2158   4
  -2   7   4 568.540 76.2301   4
  -2   7   4 654.422 60.0410   8
  -2   7   4 666.838 83.2140   7
  -2   7   4 670.556 66.6847  10
  -1   7   4 993.707 89.4258   4
  -1   7   4 1023.96 68.5951   8
  -1   7   4 906.781 98.3469  11
  -1   7   4 932.018 80.5647   7
  -1  -7   4 962.497 75.9448   4
  -1   7   4 1184.05 71.2799  10
   0   7   4 17927.3 582.872  11
   0   7   4 17724.4 567.505   7
   0  -7   4 17728.9 563.077   4
   1   7   4 2844.49 157.027  11
   1  -7   4 3263.99 135.726   4
   2   7   4 33977.3 1038.18  11
   2  -7   4 32705.4 995.036   6
   3  -7   4 403.194 51.4060   6
   3   7   4 463.182 36.6223  13
   3   7   4 506.557 94.9246  11
   4   7   4 1550.08 70.4783  13
   4   7   4 1774.44 117.777  11
   4  -7   4 1528.42 86.7722   6
   5  -7   4 2747.15 100.091  13
   5  -7   4 2313.12 109.963   6
   6  -7   4 1599.31 65.0846  13
   9   8  -4 554.777 45.6318   9
  -9   8   4 648.850 43.1430  10
   8   8  -4 800.834 72.7705   9
   8  -8  -4 687.681 54.8595   9
  -8   8   4 846.943 74.5458  10
  -7   8   4 7734.61 284.936   5
  -7  -8   4 7369.87 273.482  10
  -6   8   4 4837.65 211.169   5
  -6  -8   4 4665.85 194.260  10
   6   8  -4 4518.35 198.666   9
  -6   8   4 4482.93 200.707  10
   5   8  -4 11030.4 397.403   9
  -5   8   4 11843.3 400.982   4
  -5  -8   4 11981.7 394.309  10
  -5   8   4 11883.0 410.091  10
  -4   8   4 2785.31 159.100  11
  -4   8   4 3108.28 146.505   4
  -4  -8   4 2764.24 128.283  10
  -4   8   4 2987.04 149.028  10
  -3   8   4 11755.5 406.532  11
  -3  -8   4 11524.8 392.043   4
  -3   8   4 11664.7 389.350   4
  -3   8   4 10952.0 386.613  10
  -2   8   4 19888.2 641.965  11
  -2   8   4 19669.3 611.625   8
  -2  -8   4 19344.5 623.733   4
  -2   8   4 19827.6 635.348   7
  -2   8   4 19201.4 621.435  10
  -2   8   4 20201.3 628.608   4
  -1   8   4 7724.99 272.364   4
  -1   8   4 7598.42 256.087   8
  -1  -8   4 7334.48 262.153   4
  -1   8   4 7136.56 271.002   7
  -1   8   4 7223.52 257.580  10
   0   8   4 12480.6 440.450  11
   0   8   4 12731.5 426.683   7
   0  -8   4 13146.1 418.430   4
   1   8   4 18705.0 612.425  11
   1   8   4 18482.2 591.140   7
   2   8   4 34019.3 1053.34  11
   2  -8   4 33295.6 1006.95   6
   3   8   4 32604.7 971.471  13
   3   8   4 32158.5 1028.06  11
   3  -8   4 32869.1 986.516   6
   4  -8   4 105.629 45.8296   6
   4   8   4 71.9661 30.0087  13
   4   8   4 124.746 74.1215  11
   5  -8   4 209.779 46.2327   6
   5  -8   4 198.049 34.9552  13
   6  -8   4 90.5885 25.9320  13
   9   9  -4 5450.37 182.089   9
  -9   9   4 5465.77 179.412  10
   8   9  -4 1519.58 92.2198   9
  -8   9   4 1674.56 90.9868  10
  -7   9   4 662.944 92.0649   5
  -7  -9   4 553.680 76.1940  10
   6   9  -4 1281.49 105.132   9
  -6   9   4 1102.41 108.163   5
  -6  -9   4 1225.35 96.8672  10
  -6   9   4 1075.22 107.609  10
   5   9  -4 647.806 82.6837   9
  -5   9   4 850.757 82.8213   4
  -5  -9   4 758.934 75.7865  10
  -5   9   4 582.366 86.5368  10
   4   9  -4 37109.0 1124.29   9
  -4   9   4 36881.1 1148.29  11
  -4   9   4 35637.9 1129.43   4
  -4  -9   4 37169.7 1120.34  10
  -4   9   4 37472.7 1138.81  10
  -3   9   4 14381.7 498.104  11
  -3  -9   4 15229.4 485.725   4
  -3   9   4 14569.0 480.958   4
  -3   9   4 14212.4 481.580  10
  -2   9   4 102721. 3025.35  11
  -2   9   4 102575. 2993.45   8
  -2  -9   4 99423.0 3003.97   4
  -2   9   4 103009. 3017.43   7
  -2   9   4 99649.2 3005.09  10
  -2   9   4 100563. 3007.96   4
  -1  -9   4 784.228 38.3333  12
  -1   9   4 841.435 83.2300   4
  -1   9   4 899.091 65.6951   8
  -1  -9   4 838.883 71.5776   4
  -1   9   4 900.845 84.5623   7
  -1   9   4 785.543 69.7532  10
   0   9   4 3221.02 162.045  11
   0   9   4 3281.32 152.049   7
   1   9   4 1564.28 125.512  11
   1   9   4 1334.20 92.8091   7
   2   9   4 1764.41 128.851  11
   2  -9   4 1639.97 76.9417   6
   3   9   4 911.413 111.668  11
   3  -9   4 735.487 57.1117   6
   4   9   4 4273.40 202.873  11
   4  -9   4 4584.88 166.940   6
   5  -9   4-9.12636 39.5530   6
   5  -9   4-9.02901 31.5184  13
   5   9   4 54.1543 56.6822  11
   6  -9   4 3713.72 123.700  13
   9  10  -4 1096.24 54.6766   9
  -8  10   4 1642.85 92.3739  10
   7  10  -4 7638.65 282.982   9
  -7  10   4 7859.74 287.096   5
   6  10  -4 4032.68 183.892   9
  -6  10   4 4326.23 197.334   5
  -6 -10   4 4283.46 179.882  10
  -6  10   4 4002.33 193.365  10
   5  10  -4 2764.19 143.766   9
  -5  10   4 3072.95 141.659   4
  -5 -10   4 3034.12 138.945  10
  -5  10   4 2609.56 157.247  10
   4  10  -4 34608.0 1092.05   9
  -4  10   4 36709.7 1101.47   4
  -4 -10   4 35751.3 1090.01  10
  -4  10   4 35484.4 1108.94  10
  -4  10   4 37009.3 1119.93  11
   3  10  -4 6210.02 219.446   9
  -3  10   4 5789.40 250.382  11
  -3 -10   4 6095.18 237.445   4
  -3  10   4 5969.52 230.910   4
  -3  10   4 6140.33 237.221  10
  -2  10   4 8372.53 322.655  11
  -2  10   4 8705.84 292.426   8
  -2 -10   4 8421.11 300.728   4
  -2  10   4 8820.74 319.641   7
  -2  10   4 8823.71 307.195  10
  -2  10   4 8304.08 303.538   4
  -1  10   4 9110.48 311.597   4
  -1 -10   4 8687.29 268.333  12
  -1  10   4 8674.02 295.291   8
  -1 -10   4 8494.87 296.569   4
  -1  10   4 8686.91 316.862   7
  -1  10   4 8358.81 300.029  10
   0  10   4 12160.9 438.340  11
   0  10   4 13037.2 429.936   7
   1  10   4 10624.2 368.352  11
   1  10   4 9244.70 339.891   7
   2  10   4 1763.55 137.757  11
   3  10   4 22676.7 751.123  11
   3 -10   4 23070.5 701.829   6
   4 -10   4 250.704 43.1418   6
   4  10   4 268.818 87.5677  11
   5 -10   4 1735.75 72.6922  13
   5  10   4 1541.58 100.612  11
   6 -10   4 231.408 27.5106  13
  -8  11   4 30731.5 933.861  10
  -7  11   4 94.8515 71.9827   5
   7  11  -4 53.4964 64.1424   9
   6  11  -4 17561.2 591.906   9
  -6  11   4 18838.9 607.563   5
  -6 -11   4 19297.4 591.404  10
  -6  11   4 17555.1 600.508  10
  -5  11   4 956.754 79.0113   4
   5  11  -4 885.936 91.1494   9
  -5 -11   4 912.642 81.7289  10
  -4  11   4 455.250 69.5154   4
   4  11  -4 370.564 68.7091   9
  -4  11   4 357.529 89.0264  11
  -4 -11   4 415.351 58.2500  10
  -4  11   4 334.048 84.5629  10
   3  11  -4 15964.1 504.565   9
  -3  11   4 16115.6 538.641  11
  -3  11   4 15719.5 517.204   4
  -3  11   4 15676.9 523.954  10
  -2 -11   4 7811.58 248.082  12
  -2  11   4 8200.24 307.601  11
  -2  11   4 8497.91 280.481   8
  -2 -11   4 8056.91 283.387   4
  -2  11   4 7989.77 303.299   7
  -2  11   4 7831.71 289.191  10
  -2  11   4 7928.87 288.133   4
  -1  11   4 7380.62 257.497   4
  -1 -11   4 6406.31 210.932  12
  -1  11   4 6850.25 269.243  11
  -1  11   4 6935.41 263.704   7
  -1  11   4 6751.55 246.816  10
   0 -11   4 897.067 45.6207  12
   0  11   4 895.824 91.2833   7
   0  11   4 769.873 70.5251  10
   1  11   4 9674.89 357.682  11
   1  11   4 9199.77 333.349   7
   2  11   4 14642.3 504.711  11
   2  11   4 14190.7 473.665   7
   3  11   4 6246.85 266.240  11
   3 -11   4 6041.30 207.641   6
   4  11   4 7410.08 291.351  11
   4 -11   4 7435.79 248.134   6
   5 -11   4 6470.31 198.833  13
   5  11   4 5251.56 225.278  11
   6 -11   4 3987.95 127.379  13
   6  11   4 3762.39 133.200   8
  -8  12   4 3885.36 149.885  10
  -7  12   4 694.261 77.2141   5
   7  12  -4 668.057 77.1059   9
  -7  12   4 516.392 80.7683  10
   6  12  -4 1166.01 98.3470   9
   5  12  -4 7598.39 280.245   9
  -5  12   4 7861.88 300.071  10
   4  12  -4 9627.12 340.129   9
  -4  12   4 10462.5 367.694  11
  -4  12   4 10059.5 342.912   4
  -4  12   4 9904.89 360.376  10
   3  12  -4 1092.12 74.9012   9
  -3  12   4 1138.31 111.690  11
  -3  12   4 964.539 111.314   7
  -3  12   4 1114.75 86.9167   4
  -3  12   4 1160.79 100.998  10
  -2 -12   4 20378.6 628.548  12
  -2  12   4 21605.8 689.596  11
  -2 -12   4 20740.2 661.106   4
  -2  12   4 22225.0 686.602   7
  -2  12   4 21316.9 672.911  10
  -2  12   4 21718.0 669.751   4
  -1  12   4 4124.20 177.361   4
  -1 -12   4 4066.87 135.992  12
  -1  12   4 4472.70 203.072  11
  -1  12   4 3781.38 183.162   7
  -1  12   4 3856.86 171.751  10
   0 -12   4 1601.80 68.5917  12
   0  12   4 1745.27 99.0169   8
   0  12   4 1584.24 113.827   7
   1  12   4 111.218 93.6392  11
   1  12   4 111.227 60.9604   8
   1  12   4 40.2120 62.6133   7
   2  12   4 38494.2 1162.47  11
   2  12   4 35725.1 1130.44   7
   3  12   4 5472.97 249.095  11
   4  12   4 4547.55 209.697  11
   4 -12   4 4591.38 161.839   6
   5 -12   4 773.974 45.3089  13
   5  12   4 722.653 75.5508  11
   6 -12   4 12039.9 337.717  13
   6  12   4 10119.6 339.848   8
   8  13  -4 2712.86 117.982   9
  -8  13   4 2857.12 116.795  10
  -7  13   4 89.3771 62.7199   5
   7  13  -4 12.0366 64.2994   9
  -7  13   4 102.610 66.3671  10
   6  13  -4 4102.85 176.993   9
   5  13  -4 9482.95 334.079   9
  -5  13   4 9708.50 355.030  10
  -4  13   4 3581.95 183.509  11
  -4  13   4 3821.84 182.037  10
   3  13  -4 1837.28 96.7265   9
  -3 -13   4 1807.59 70.9997  12
  -3  13   4 2024.84 135.723  11
  -3  13   4 1769.51 143.267   7
  -3  13   4 1823.14 106.718   4
  -3  13   4 2038.50 126.270  10
  -2 -13   4 32802.4 987.418  12
  -2  13   4 32519.5 1045.64  11
  -2  13   4 33948.3 1047.03   7
  -2  13   4 33873.6 1031.50  10
  -2  13   4 34017.7 1025.93   4
  -1  13   4 9782.31 338.952   4
  -1 -13   4 9579.40 298.085  12
  -1  13   4 9986.20 361.633  11
  -1  13   4 8935.93 324.190   8
  -1  13   4 9762.19 351.498   7
  -1  13   4 9583.35 335.342  10
   0 -13   4 425.278 34.7981  12
   0  13   4 406.713 61.0953   8
   0  13   4 304.165 84.3776   7
   1  13   4 93.3990 101.365  11
   1  13   4-5.78757 58.7836   8
   1  13   4 5.62053 67.3433   7
   2  13   4 7099.25 287.553  11
   2  13   4 6245.06 249.832   7
   3  13   4 704.917 120.547  11
   4  13   4 7435.33 292.107  11
   5 -13   4 1939.59 75.1388  13
   5  13   4 1680.74 104.962  11
   5  13   4 1879.28 87.1941   8
   6 -13   4 8504.42 258.877  13
   8  14  -4 13619.2 438.686   9
  -8  14   4 14294.1 437.139  10
   7  14  -4 2196.41 114.270   9
  -7  14   4 2245.83 114.332   5
  -7  14   4 2047.98 114.133  10
   6  14  -4 10683.3 366.197   9
   5  14  -4 2112.26 121.284   9
  -5  14   4 2349.75 146.454  10
  -4  14   4 35.3723 84.1673  10
   4  14  -4 122.019 56.8096   9
  -4  14   4 110.395 81.6129  11
  -3  14   4 172.111 86.4354  10
  -3  14   4 182.251 56.0541   4
  -3 -14   4 177.754 23.9202  12
   3  14  -4 150.838 45.3856   9
  -3  14   4 243.009 92.8113  11
  -3  14   4 272.378 102.744   7
  -2 -14   4 3628.74 128.030  12
  -2  14   4 3771.83 189.270  11
  -2  14   4 3987.87 188.981   7
  -2  14   4 3721.89 163.198   4
  -2  14   4 3865.77 175.615  10
  -1  14   4 1408.48 104.949   4
  -1 -14   4 1459.54 63.9067  12
  -1  14   4 1587.31 135.199  11
  -1  14   4 1538.60 96.5662   8
  -1  14   4 1541.66 127.602   7
  -1  14   4 1377.71 103.946  10
   0 -14   4 9313.88 297.397  12
   0  14   4 9111.49 358.865  11
   0  14   4 9728.44 324.326   8
   0  14   4 9787.23 349.944   7
   1  14   4 1142.37 87.6781   8
   1  14   4 1021.55 101.157   7
   2  14   4 23019.8 744.733  11
   2  14   4 22686.1 703.367   8
   2  14   4 21775.5 718.760   7
   3  14   4 8571.40 338.802  11
   4  14   4 6124.34 250.864  11
   4  14   4 6051.20 215.484   8
   5  14   4 2482.62 129.510  11
   5  14   4 2670.97 108.266   8
   6 -14   4 149.138 18.3031  13
   8  15  -4 2299.47 96.3471   9
  -8  15   4 2295.86 94.2753  10
  -7  15   4 571.749 66.3533   5
   7  15  -4 567.425 67.1670   9
  -7  15   4 525.882 64.5509  10
   6  15  -4 2881.56 139.803   9
   5  15  -4 6038.68 234.205   9
  -5  15   4 6480.15 256.852  10
   4  15  -4 2197.52 112.294   9
  -4  15   4 1970.67 131.494  11
  -4  15   4 2148.50 139.053  10
  -3 -15   4 1212.81 55.7142  12
  -3  15   4 1257.95 114.617  11
  -3  15   4 1284.14 116.704  10
  -2 -15   4 14109.7 434.343  12
  -2  15   4 15412.3 500.592  11
  -2  15   4 14829.9 498.616   7
  -2  15   4 13612.3 465.306   4
  -2  15   4 13784.1 479.304  10
  -1  15   4 8580.67 313.243   4
  -1 -15   4 8716.96 276.833  12
  -1  15   4 9440.61 345.265  11
  -1  15   4 9217.35 306.529   8
  -1  15   4 8476.23 335.499   7
  -1  15   4 8269.32 318.370  10
   0 -15   4 7012.31 224.609  12
   0  15   4 6502.29 285.854  11
   0  15   4 7005.42 251.106   8
   0  15   4 6702.30 277.504   7
   1  15   4 13928.0 444.221   8
   1  15   4 12959.2 465.559   7
   2  15   4 471.167 115.037  11
   2  15   4 543.321 69.3116   8
   2  15   4 558.552 82.6674   7
   3  15   4 7462.30 301.191  11
   3  15   4 7592.25 257.186   8
   3  15   4 6820.10 263.755   7
   4  15   4 1538.87 121.038  11
   4  15   4 1438.16 82.0276   8
   5  15   4 5133.84 204.867  11
   5  15   4 5063.65 181.384   8
   8  16  -4 460.748 42.9195   9
  -8  16   4 400.150 35.9311  10
   7  16  -4 8758.44 309.683   9
  -7  16   4 9315.58 309.514   5
  -7  16   4 9678.90 313.840  10
   6  16  -4 110.221 60.8336   9
   5  16  -4 101.707 60.7315   9
  -5  16   4 66.8376 77.7525  10
   4  16  -4 16914.2 506.219   9
  -4  16   4 16347.8 523.730  11
  -4  16   4 16861.1 531.822  10
  -3 -16   4 2098.40 83.8196  12
  -3  16   4 2489.96 147.570  11
  -3  16   4 2373.54 144.083  10
  -2 -16   4 45076.6 1356.97  12
  -2  16   4 49397.6 1421.06  11
  -2  16   4 48108.3 1420.45   7
  -2  16   4 44648.1 1385.63   4
  -2  16   4 44967.9 1404.65  10
  -1 -16   4 7136.96 242.988  12
  -1  16   4 8240.79 313.237  11
  -1  16   4 8217.69 274.049   8
  -1  16   4 8113.61 306.777   7
  -1  16   4 7711.15 288.961  10
  -1  16   4 7356.07 277.623   4
   0 -16   4 1180.75 58.9367  12
   0  16   4 1158.58 88.8589   8
   0  16   4 1071.23 124.596  11
   0  16   4 1078.34 111.453   7
   1  16   4 13975.5 443.449   8
   1  16   4 12872.8 466.233   7
   2  16   4 2548.24 178.715  11
   2  16   4 3055.44 132.603   8
   2  16   4 2606.24 146.767   7
   3  16   4 4320.29 212.335  11
   3  16   4 4203.83 162.777   8
   3  16   4 3815.41 169.436   7
   4  16   4 96.0015 81.7479  11
   4  16   4 116.301 41.7145   8
   5 -16   4 80.0731 25.8833  13
   5  16   4 72.9247 52.2690  11
   5  16   4 16.8040 23.1391   8
   7  17  -4 3539.77 142.253   9
  -7  17   4 3479.37 137.419   5
  -7  17   4 3586.14 143.711  10
   6  17  -4 531.678 66.2731   9
  -6  17   4 462.958 75.8300   5
   5  17  -4 1272.13 91.6956   9
  -5  17   4 1234.99 116.242  10
   4  17  -4 5350.75 198.436   9
  -4 -17   4 4919.27 166.690  12
  -4  17   4 5299.04 214.291  11
  -4  17   4 5456.10 228.925  10
  -3 -17   4 28890.5 874.039  12
  -3  17   4 30098.5 929.605  11
  -3  17   4 29808.5 930.127  10
  -2  17   4 400.559 77.4594  10
  -2 -17   4 400.167 35.6082  12
  -2  17   4 305.287 97.9009  11
  -2  17   4 374.430 105.105   7
  -1 -17   4 25257.9 762.383  12
  -1  17   4 26734.7 828.569  11
  -1  17   4 26085.9 823.971   7
  -1  17   4 25785.9 808.062  10
  -1  17   4 23949.5 791.601   4
   0 -17   4 43.4454 28.1946  12
   0  17   4 130.880 98.0867  11
   0  17   4 34.3234 59.3638   8
   0  17   4 53.4980 82.8047   7
   1  17   4 806.041 129.937  11
   1  17   4 741.025 75.7934   8
   1  17   4 814.668 101.692   7
   2  17   4 8989.04 300.982   8
   2  17   4 8371.33 321.608   7
   3  17   4 826.540 67.3009   8
   3  17   4 747.729 113.671  11
   3  17   4 697.692 75.1318   7
   4  17   4 1114.70 61.8187   8
   4  17   4 965.291 101.945  11
   5 -17   4 8579.45 252.363  13
   5  17   4 7151.88 273.464  11
   7  18  -4 966.218 66.5204   9
  -7  18   4 976.473 58.7863   5
  -7  18   4 1023.31 68.2704  10
   6  18  -4 2702.56 127.896   9
  -6  18   4 3026.60 140.215   5
  -6  18   4 2900.80 140.681  10
   5  18  -4 7104.03 255.049   9
   4  18  -4 4773.81 179.669   9
  -4 -18   4 4418.39 151.302  12
  -4  18   4 4570.88 190.305  11
  -4  18   4 4972.94 211.835  10
  -3 -18   4 1212.03 58.1178  12
  -3  18   4 1250.76 109.637  11
  -3  18   4 1280.43 115.714  10
  -2 -18   4 8339.16 270.070  12
  -2  18   4 8512.82 329.237  11
  -2  18   4 8893.85 338.600   7
  -2  18   4 8664.84 322.161  10
  -1  18   4 912.463 97.6048  10
  -1 -18   4 973.251 53.1426  12
  -1  18   4 938.210 117.901  11
  -1  18   4 939.013 112.266   7
  -1  18   4 960.014 81.7949   4
   0 -18   4 16.4219 31.2354  12
   0  18   4 22.1527 59.6715   4
   0  18   4-92.1997 101.947  11
   0  18   4 53.8906 56.8690   8
   0  18   4 108.455 88.0469   7
   1  18   4 1063.57 80.9591   8
   1  18   4 955.998 129.060  11
   1  18   4 933.447 107.203   7
   2  18   4 6039.17 218.750   8
   2  18   4 6041.31 244.718   7
   3  18   4 2084.70 143.302  11
   3  18   4 1893.15 91.8497   8
   3  18   4 1770.82 106.081   7
   4  18   4 239.269 76.5625  11
   4  18   4 211.914 33.7808   8
   5  18   4 2386.58 107.095  11
   7  19  -4 1304.15 70.4611   9
  -7  19   4 1481.99 74.5372  10
   6  19  -4 1050.23 74.5503   9
  -6  19   4 1093.71 84.1744   5
   5  19  -4 1509.39 89.3366   9
  -4 -19   4 3581.17 124.557  12
  -4  19   4 3902.16 181.797  10
  -3  19   4 37.1351 83.1405  10
  -3 -19   4 5.38941 24.2002  12
  -3  19   4-5.62093 68.7487  11
  -2 -19   4 12391.9 383.404  12
  -2  19   4 12699.2 440.400  11
  -2  19   4 11774.9 448.770   7
  -2  19   4 12332.5 432.141  10
  -1 -19   4 39708.0 1201.55  12
  -1  19   4 40737.7 1261.25  11
  -1  19   4 41971.8 1265.47   7
  -1  19   4 40874.3 1249.09  10
   0 -19   4 6493.28 210.556  12
   0  19   4 7035.59 281.484  11
   1  19   4 861.559 73.2658   8
   1  19   4 914.828 121.470  11
   1  19   4 893.764 106.894   7
   2  19   4 5834.58 208.468   8
   2  19   4 5624.72 233.060   7
   3  19   4 2737.34 160.051  11
   3  19   4 2761.23 112.245   8
   3  19   4 2711.42 130.821   7
   4  19   4 6978.17 258.134  11
   5  19   4 3214.52 124.388  11
  -7  20   4 438.784 40.3199  10
   6  20  -4 1906.00 93.9905   9
  -6  20   4 2099.86 104.260   5
  -6  20   4 2217.39 109.665  10
   5  20  -4 7771.62 264.972   9
  -4  20   4 744.230 93.8084  10
  -4 -20   4 647.327 38.2581  12
  -3  20   4 930.911 106.657  10
  -3 -20   4 995.190 51.3032  12
  -3  20   4 888.146 90.8698  11
  -2 -20   4 4101.56 144.739  12
  -2  20   4 4413.49 198.885  11
  -2  20   4 4226.68 197.582  10
  -1 -20   4 1903.37 79.4765  12
  -1  20   4 1860.78 135.996  11
  -1  20   4 1742.98 144.461   7
  -1  20   4 1837.71 126.873  10
   0  20   4 170.138 77.1458  10
   0  20   4 113.152 55.2635   4
   0 -20   4 160.707 31.5926  12
   0  20   4 215.194 98.9385  11
   0  20   4 181.806 97.4439   7
   1  20   4 53.5043 96.1761  11
   1  20   4 111.666 49.3492   8
   1  20   4 90.6900 81.3692   7
   2  20   4 3749.17 191.106  11
   2  20   4 3700.71 144.527   8
   2  20   4 3742.07 174.629   7
   3  20   4 10360.2 331.045   8
   3  20   4 10645.8 353.044   7
   4  20   4 4165.25 173.259  11
   6  21  -4 32.5175 34.5151   9
  -6  21   4 17.7938 40.8887   5
  -6  21   4 4.73276 46.2677  10
  -4 -21   4 2744.04 100.383  12
  -4  21   4 3449.96 158.632  10
  -3 -21   4 3627.34 127.315  12
  -3  21   4 3557.42 160.096  11
  -3  21   4 3839.36 185.052  10
  -2 -21   4 3061.91 113.505  12
  -2  21   4 3170.60 161.150  11
  -2  21   4 3409.90 167.743  10
  -1 -21   4 1889.09 80.0471  12
  -1  21   4 1870.88 137.752  11
  -1  21   4 1853.82 141.769   7
  -1  21   4 2000.34 126.348  10
   0 -21   4 16740.9 516.297  12
   0  21   4 16948.5 572.893  11
   0  21   4 17645.6 574.217   7
   0  21   4 16601.6 556.547  10
   1  21   4 4335.39 201.491  11
   1  21   4 4313.16 195.402   7
   2  21   4 680.766 103.928  11
   2  21   4 472.186 78.2217   7
   3  21   4-1.78908 47.1187   7
   4  21   4 6633.12 237.638  11
  -6  22   4 6.42217 31.3656   5
  -6  22   4 13.5164 40.1301  10
  -4  22   4 365.020 79.2466  10
  -4 -22   4 387.948 28.8115  12
  -3 -22   4 1522.77 65.4906  12
  -3  22   4 1654.85 118.574  10
  -2  22   4 1067.28 106.072  10
  -2 -22   4 906.120 49.4997  12
  -2  22   4 879.240 88.4842  11
  -1  22   4 1009.36 101.695  10
  -1 -22   4 1184.89 58.5592  12
  -1  22   4 1124.47 107.099  11
  -1  22   4 1144.98 118.411   7
   0 -22   4 2378.00 93.8106  12
   0  22   4 2421.51 151.240  11
   0  22   4 2377.41 155.198   7
   0  22   4 2363.46 135.165  10
   1  22   4 42.2073 56.9075  10
   1  22   4 15.0870 85.7585  11
   1  22   4 31.6590 76.3900   7
   2  22   4 8582.50 306.506  11
   2  22   4 8220.83 291.904   7
   3  22   4 5214.83 190.702   7
   4  22   4-12.0895 47.3590  11
  -6  23   4 55.3974 33.3315  10
  -4 -23   4 166.205 21.6644  12
  -4  23   4 158.904 75.2197  10
  -3 -23   4 2313.44 87.0525  12
  -3  23   4 2528.44 137.349  10
  -2 -23   4 13250.9 403.848  12
  -2  23   4 13972.7 454.063  10
  -1  23   4 381.641 79.6879  10
  -1 -23   4 367.365 35.7549  12
  -1  23   4 320.381 76.3285  11
  -1  23   4 284.184 90.4707   7
   0  23   4 286.100 69.5613  10
   0  23   4 378.855 89.1421  11
   0  23   4 450.890 93.4695   7
   1  23   4 18.5208 54.0975  10
   1  23   4 55.1428 75.3066  11
   1  23   4 5.37037 76.2514   7
   2  23   4 443.206 84.7067  11
   2  23   4 582.322 73.2366   7
   3  23   4-3.93974 57.0422  11
   3  23   4-5.36899 35.2481   7
  -5  24   4 4472.72 170.033  10
  -4 -24   4 22.5567 15.6343  12
  -3 -24   4 3160.45 109.635  12
  -3  24   4 3350.00 155.960  10
  -2 -24   4 15227.4 459.452  12
  -2  24   4 14351.4 508.320   7
  -2  24   4 15303.6 502.330  10
  -1 -24   4 19028.2 569.091  12
  -1  24   4 18837.3 603.926  11
  -1  24   4 17517.7 615.648   7
  -1  24   4 19242.5 609.022  10
   0  24   4-33.5381 62.2089  10
   0  24   4 7.47490 69.9231  11
   0  24   4 52.2941 78.1544   7
   1  24   4 51.8733 51.9317  10
   1  24   4 95.2461 70.6285  11
   1  24   4 41.6559 71.5988   7
   2  24   4 669.828 82.6183  11
   2  24   4 680.862 74.5388   7
   3  24   4 3319.72 139.384  11
  -5  25   4 1010.80 56.7365   5
  -5  25   4 1307.15 68.9717  10
  -4 -25   4 224.061 18.9771  12
  -3 -25   4 9042.36 282.315  12
  -3  25   4 9684.43 321.688  10
  -2  25   4 64.4189 61.9106  10
  -2 -25   4 83.5824 24.1196  12
  -2  25   4 47.0370 77.9114   7
  -1 -25   4 11709.1 349.517  12
  -1  25   4 11579.1 385.836  10
   0  25   4 1042.50 86.4786  11
   0  25   4 1094.15 96.7363   7
   0  25   4 1151.85 86.2122  10
   1  25   4 505.910 58.0702  10
   1  25   4 432.388 71.9271  11
   1  25   4 519.745 72.4694   7
   2  25   4 1528.45 92.6428  11
   2  25   4 1399.43 86.3487   7
   3  25   4 86.0749 37.5229  11
  -5  26   4 1239.56 61.3545  10
  -4 -26   4 1566.61 54.2122  12
  -3 -26   4 1970.40 70.8520  12
  -3  26   4 1976.46 106.635  10
  -2 -26   4 25675.6 772.156  12
  -2  26   4 26909.5 806.981  10
  -1  26   4 219.268 60.4712  10
   0  26   4 1541.02 102.425   7
   0  26   4 1547.93 90.7038  10
   1  26   4 104.882 38.3654  10
   1  26   4 178.746 54.2984  11
   1  26   4 62.7167 53.2989   7
   2  26   4 2432.77 108.650  11
   2  26   4 2575.70 108.294   7
  -3 -27   4 583.827 29.2549  12
  -3  27   4 741.479 62.3783  10
  -2 -27   4 7595.02 234.783  12
  -2  27   4 7601.17 264.829  10
  -1  27   4 97.8579 53.7042  10
   0  27   4 88.2538 45.4172  10
   0  27   4 82.9924 58.6923   7
   1  27   4 388.400 46.5349  11
   1  27   4 457.742 40.9397  10
  -3  28   4 10475.3 336.317  10
  -2  28   4 1971.84 94.0480  10
  -1  28   4 1105.87 72.0441  10
   0  28   4 868.699 69.9599   7
   0  28   4 815.295 55.6804  10
   1  28   4 1702.24 82.2740   7
  -2  29   4 16.2734 31.1921  10
  -1  29   4 3803.05 137.202  10
   8   0  -5 4.50368 48.2827   9
  -8   0   5-10.3269 44.8865  10
   7   0  -5 30.8524 63.9806   9
  -7   0   5 43.4257 54.4052  10
  -6   0   5-19.2686 79.9016   5
  -6   0   5 31.3630 56.9694  10
  -5   0   5 82.3225 92.5691   4
  -5   0   5-13.6159 76.4249   5
  -5   0   5 30.8737 55.3821  10
  -4   0   5 28.0918 65.5528   5
  -4   0   5 35.0217 45.4753  10
  -3   0   5 102.912 57.2149   5
  -3   0   5 136.704 93.3609  11
  -2   0   5 77.1946 80.2574   4
  -2   0   5 181.323 89.4177  11
  -2   0   5 74.6775 37.6703   8
  -1   0   5-21.7906 76.3846   4
  -1   0   5-8.78817 80.3767  11
  -1   0   5-55.4778 40.8475   8
   0   0   5 60.2464 83.4441   4
   0   0   5 2.80614 67.2473  11
   1   0   5 30.6461 70.9208   4
   1   0   5-26.2246 64.5083  11
   2   0   5 277.397 83.0652   4
   3   0   5 150.399 29.0568  13
   3   0   5 102.090 68.6332   4
   4   0   5-0.66562 22.9878  13
   4   0   5 7.83539 49.6576   4
   5   0   5 20.1125 21.0070  13
   8   1  -5 690.839 62.9414   9
   8  -1  -5 743.425 64.4318   9
  -8  -1   5 716.384 59.5111  10
  -8   1   5 674.403 60.4125  10
   7   1  -5 1604.43 107.873   9
   7  -1  -5 1743.82 107.918   9
  -7  -1   5 1677.11 100.955  10
  -7   1   5 1804.99 103.875  10
  -6  -1   5 1873.86 127.963   5
  -6   1   5 1902.36 130.082   5
  -6  -1   5 1910.11 109.467  10
  -6   1   5 1986.57 113.901  10
  -5  -1   5 5077.34 213.032   5
  -5   1   5 4981.69 214.047   5
  -5  -1   5 4682.65 225.340   4
  -5   1   5 5181.10 222.717   4
  -5  -1   5 4878.11 196.569  10
  -5   1   5 4889.34 199.028  10
  -4  -1   5 4786.81 206.133   5
  -4   1   5 5210.75 210.848   5
  -4   1   5 5094.77 222.542   4
  -4  -1   5 4974.13 189.953  10
  -4   1   5 4915.98 192.369  10
  -3  -1   5 1920.73 106.573   5
  -3  -1   5 1787.89 134.264  11
  -3   1   5 1644.67 133.949  11
  -3  -1   5 1626.11 119.051   4
  -2  -1   5 17774.7 568.076  11
  -2   1   5 17982.5 571.162  11
  -2  -1   5 15927.9 521.808   8
  -2   1   5 17002.5 527.063   8
  -2  -1   5 17742.2 563.948   4
  -2   1   5 16727.5 561.551   4
  -1  -1   5 121.416 74.8398   4
  -1   1   5 76.8481 81.2013   4
  -1  -1   5 79.3963 64.8967  11
  -1   1   5 87.0441 84.8305  11
  -1  -1   5 66.3278 37.1633   8
  -1   1   5 58.0439 40.9945   8
   0   1   5 906.335 101.821   4
   0  -1   5 1089.14 94.7882  11
   0   1   5 771.946 93.2127  11
   0  -1   5 1031.42 98.8187   4
   1  -1   5 32.7277 74.4515   4
   1   1   5 122.334 79.1159   4
   1   1   5 69.1771 68.7740  11
   2  -1   5 67192.5 1980.80   4
   2   1   5 64114.4 1983.00   4
   3  -1   5 24150.6 753.741   4
   3   1   5 24509.8 761.332   4
   3   1   5 23444.1 711.542  13
   3  -1   5 23988.3 713.200  13
   4   1   5 5.85356 23.4871  13
   4  -1   5 10.1266 24.1145  13
   5   1   5 170.761 23.0233  13
   5  -1   5 162.071 22.6493  13
   8   2  -5 3215.63 134.829   9
   8  -2  -5 3223.52 132.798   9
  -8  -2   5 3347.64 132.933  10
  -8   2   5 3357.81 132.874  10
  -7   2   5 7990.33 297.539   5
  -7  -2   5 8304.96 284.848  10
  -7   2   5 8171.47 286.235  10
  -6  -2   5 7308.49 284.215   5
  -6   2   5 7776.74 290.035   5
  -6  -2   5 7355.29 269.135  10
  -6   2   5 7478.77 273.634  10
  -5  -2   5 4438.58 197.924   5
  -5   2   5 4412.56 200.596   5
  -5   2   5 4396.37 205.454   4
  -5  -2   5 4387.67 181.353  10
  -5   2   5 4636.60 187.043  10
  -4  -2   5 4145.97 176.440   5
  -4   2   5 4085.88 182.824   5
  -4   2   5 3447.91 201.285  11
  -4  -2   5 3516.74 189.591   4
  -4   2   5 4113.92 192.118   4
  -4  -2   5 3999.81 159.165  10
  -4   2   5 4056.93 164.359  10
  -3  -2   5 2875.44 139.287   5
  -3  -2   5 3199.00 171.343  11
  -3   2   5 2988.46 171.982  11
  -3  -2   5 3213.93 163.869   4
  -2  -2   5 9421.62 337.592  11
  -2   2   5 8639.44 337.672  11
  -2   2   5 9092.08 300.120   8
  -2  -2   5 9057.18 329.735   4
  -1  -2   5 8198.49 293.625  11
  -1   2   5 8429.27 305.953  11
  -1  -2   5 7351.81 255.862   8
  -1   2   5 7827.96 263.975   8
  -1  -2   5 7888.31 292.833   4
  -1   2   5 7559.15 296.109   4
   0   2   5 6099.89 254.262   4
   0  -2   5 6210.57 242.160  11
   0   2   5 6346.06 257.346  11
   0  -2   5 6308.42 246.435   4
   1   2   5 1140.13 109.225   4
   1   2   5 1316.01 109.263  11
   1  -2   5 1324.57 105.869   4
   2  -2   5 225.718 28.3299  13
   2  -2   5 160.824 73.7042   4
   2   2   5 279.142 71.3619  11
   3   2   5 1377.05 58.4848  13
   3  -2   5 1375.12 59.9904  13
   4   2   5 1358.13 57.5043  13
   4  -2   5 1477.33 61.0329  13
   5  -2   5 7047.59 218.237  13
   8   3  -5 982.025 70.9238   9
   8  -3  -5 973.005 69.6360   9
  -8  -3   5 1126.12 69.1571  10
  -8   3   5 1024.64 68.8264  10
  -7   3   5 471.718 83.3321   5
  -7  -3   5 435.179 62.3811  10
  -7   3   5 404.527 67.8656  10
  -6   3   5 1896.77 131.630   5
  -6  -3   5 1629.94 102.459  10
  -6   3   5 1832.92 113.805  10
  -5  -3   5 2176.29 131.025   5
  -5   3   5 2196.02 138.045   5
  -5   3   5 1992.28 137.079   4
  -5  -3   5 2144.33 111.142  10
  -5   3   5 2170.01 121.234  10
  -4  -3   5 87.8229 85.7802   4
  -4   3   5 102.962 85.8661   4
  -4  -3   5-26.7492 64.1088   5
  -4  -3   5-14.1162 42.9242  10
  -4   3   5 48.4094 52.6869  10
  -3  -3   5 1135.32 82.9672   5
  -3   3   5 1218.68 121.457  11
  -3  -3   5 1146.28 111.174   4
  -3   3   5 1398.56 107.426   4
  -2  -3   5 4929.93 213.902  11
  -2   3   5 5119.73 230.325  11
  -2   3   5 4919.06 182.242   8
  -2  -3   5 4857.15 212.029   4
  -1  -3   5 14913.2 501.669  11
  -1   3   5 15434.9 518.424  11
  -1   3   5 15208.6 478.833   8
  -1  -3   5 14534.0 500.859   4
  -1   3   5 15246.8 509.323   4
   0   3   5 2796.50 154.134   4
   0  -3   5 2681.42 135.692  11
   0   3   5 2576.83 155.297  11
   0  -3   5 2811.64 147.417   4
   1   3   5 16303.9 547.357   4
   1   3   5 15967.8 544.949  11
   1  -3   5 16504.3 537.542   4
   2  -3   5 7705.29 245.262  13
   2   3   5 8212.32 295.406  11
   2  -3   5 7929.05 289.330   4
   3  -3   5 2335.75 87.0037  13
   3  -3   5 2157.17 116.917   4
   4   3   5 4481.92 144.790  13
   4  -3   5 4333.98 146.346  13
   5  -3   5 2420.18 84.2798  13
   8   4  -5 2674.48 120.349   9
   8  -4  -5 2705.42 116.924   9
  -8  -4   5 3013.15 119.692  10
  -8   4   5 2896.15 119.761  10
  -7  -4   5 358.659 58.0780  10
  -7   4   5 478.176 66.9960  10
  -6   4   5 23521.9 735.363   5
   6   4  -5 22796.5 722.146   9
  -6  -4   5 22243.5 713.384  10
  -6   4   5 23034.3 722.575  10
  -5  -4   5 15250.2 506.818   5
  -5   4   5 15705.2 515.366   5
  -5   4   5 15246.1 517.770   4
  -5  -4   5 15077.8 491.302  10
  -5   4   5 14986.9 499.954  10
  -4  -4   5 166.004 85.2892   4
  -4   4   5 93.5416 86.0075   4
  -4  -4   5 76.5671 63.2517   5
  -4   4   5 173.427 57.5488  10
  -3  -4   5 48940.5 1510.50   5
  -3   4   5 51123.5 1546.16  11
  -3  -4   5 52491.9 1533.11   4
  -3   4   5 49759.8 1532.09   4
  -3   4   5 49661.5 1508.49  10
  -2  -4   5 2932.42 152.891  11
  -2   4   5 2890.19 166.088  11
  -2   4   5 2879.84 123.213   8
  -2  -4   5 2561.88 145.335   4
  -1  -4   5 6479.99 246.235  11
  -1   4   5 6569.48 266.447  11
  -1   4   5 6328.25 226.926   8
  -1  -4   5 6142.31 248.376   4
   0   4   5 1030.74 105.343   4
   0   4   5 1099.21 113.305  11
   0   4   5 1265.18 80.5508   8
   0  -4   5 1190.98 100.939   4
   1  -4   5 87.5149 62.7745   4
   1   4   5 226.564 90.0274  11
   2  -4   5 15117.1 459.635  13
   2   4   5 15186.5 509.971  11
   2  -4   5 15291.3 498.213   4
   3  -4   5 18984.0 572.189  13
   4   4   5 44.7880 22.0549  13
   4  -4   5 46.0390 25.2508  13
   5   4   5 3915.25 168.334   4
   5  -4   5 5135.10 152.601  13
   8  -5  -5 5710.35 200.272   9
  -8  -5   5 5935.16 201.326  10
  -8   5   5 6226.62 204.794  10
   7   5  -5 3093.03 146.226   9
  -7  -5   5 3273.13 140.012  10
  -6   5   5 41974.3 1292.84   5
   6   5  -5 41487.2 1277.77   9
  -6  -5   5 41872.1 1271.19  10
  -6   5   5 42380.2 1281.39  10
  -5   5   5 252.294 84.8810   4
  -5   5   5 294.948 91.5633   5
  -5  -5   5 346.019 56.3740  10
  -5   5   5 326.295 68.2595  10
  -4  -5   5 470.132 101.451   4
  -4   5   5 516.333 92.8743   4
  -4  -5   5 441.065 70.7216   5
  -4   5   5 483.234 123.677  11
  -4   5   5 582.355 72.1785  10
  -3  -5   5 7924.34 313.190   4
  -3   5   5 8703.14 316.912   4
  -3   5   5 8522.69 293.662  10
  -2   5   5 10993.4 406.047  11
  -2   5   5 11085.1 365.528   8
  -2  -5   5 11044.2 389.455   4
  -2   5   5 11470.1 395.052   4
  -1  -5   5 5490.15 221.693  11
  -1   5   5 5664.74 249.392  11
  -1   5   5 5755.06 209.349   8
  -1  -5   5 5665.93 229.897   4
   0   5   5 959.602 105.501   4
   0   5   5 957.724 111.040  11
   0   5   5 922.277 72.7135   8
   0  -5   5 950.834 89.1579   4
   1   5   5 8477.50 323.896  11
   1  -5   5 8464.34 304.167   4
   2  -5   5 463.778 67.3710   4
   2   5   5 385.626 87.3523  11
   3  -5   5 168.414 28.6823  13
   3   5   5 253.101 69.1212  11
   4  -5   5 86.3746 27.6656  13
   5   5   5 1215.27 75.4479   4
   5  -5   5 1462.51 55.7143  13
   8  -6  -5 1820.99 86.3133   9
  -8   6   5 1918.13 90.4621  10
   7   6  -5 15127.5 487.640   9
  -7  -6   5 15270.6 482.564  10
  -7   6   5 14816.4 487.232  10
  -6   6   5 935.679 103.681   5
   6   6  -5 978.032 90.5691   9
  -6  -6   5 877.736 74.9494  10
  -6   6   5 821.598 84.3871  10
  -5   6   5 13973.4 471.659   5
  -5   6   5 13661.7 466.440   4
  -5  -6   5 13685.5 441.728  10
  -5   6   5 13125.7 453.038  10
  -4   6   5 6080.40 268.024  11
  -4  -6   5 6042.22 256.085   4
  -4   6   5 6498.49 255.311   4
  -4   6   5 6126.17 235.474  10
  -3  -6   5 481.661 90.0955   4
  -3   6   5 437.428 92.1782   4
  -3   6   5 470.313 64.8588  10
  -2   6   5 7241.19 299.282  11
  -2   6   5 7472.50 256.120   8
  -2  -6   5 7270.83 276.862   4
  -2   6   5 7021.93 281.051   4
  -1  -6   5 95.3992 68.9246   4
  -1   6   5 256.854 104.128  11
  -1   6   5 186.984 53.4148   8
   0   6   5 5154.00 236.762  11
   0   6   5 5305.48 198.600   8
   0  -6   5 5277.42 212.199   4
   1   6   5 5068.76 228.095  11
   1  -6   5 4954.83 200.458   4
   2   6   5 22670.6 735.437  11
   3  -6   5 561.470 38.5493  13
   3   6   5 383.973 75.0222  11
   4  -6   5 137.110 28.3521  13
   5   6   5 4418.60 184.668   4
   5  -6   5 5608.51 166.747  13
   8  -7  -5 1463.00 74.0726   9
  -8   7   5 1673.44 82.5974  10
   7   7  -5 2295.73 121.144   9
  -7  -7   5 2392.55 113.061  10
  -7   7   5 2467.03 120.394  10
  -6   7   5-2.74164 81.5231   5
   6   7  -5 66.2345 68.3830   9
  -6  -7   5 13.6934 48.9162  10
  -6   7   5 2.35531 64.7347  10
   5   7  -5 6097.20 231.136   9
  -5   7   5 6278.37 243.350   4
  -5  -7   5 5782.83 218.110  10
  -5   7   5 5895.56 232.585  10
  -4   7   5 2496.83 170.565  11
  -4  -7   5 2903.22 153.960   4
  -4   7   5 2570.20 148.301   4
  -4   7   5 2509.58 133.919  10
  -3  -7   5 19.7659 76.3006   4
  -3   7   5 108.298 83.7219   4
  -3   7   5 49.3043 53.6012  10
  -2  -7   5-20.8844 67.3450   4
  -2   7   5-37.2132 73.3228   4
  -2   7   5 73.0530 104.143  11
  -2   7   5 60.1251 51.3941   8
  -1   7   5 2704.17 170.978  11
  -1   7   5 2889.81 132.312   8
  -1  -7   5 3325.97 151.258   4
  -1   7   5 3013.00 164.395   4
   0   7   5 19738.7 649.287  11
   0   7   5 19569.8 610.419   8
   0  -7   5 18819.5 618.058   4
   1   7   5 2397.12 158.696  11
   1  -7   5 2468.73 123.614   4
   2   7   5 7799.67 306.097  11
   3  -7   5 4295.87 144.668  13
   3   7   5 4236.29 188.659  11
   4  -7   5 5165.87 168.046  13
   5  -7   5 62.3670 20.0930  13
   5   7   5 61.5487 44.1048   4
   8   8  -5 196.930 51.4564   9
   8  -8  -5 242.488 37.0782   9
  -8   8   5 299.879 44.1926  10
   7   8  -5 2230.20 112.414   9
  -7   8   5 2005.20 120.573   5
  -7   8   5 2132.36 111.175  10
  -6   8   5-43.3422 89.0791   5
   6   8  -5 54.5405 65.9433   9
  -6  -8   5-9.49878 49.6937  10
  -6   8   5-20.9718 61.9020  10
   5   8  -5 4299.12 182.846   9
  -5   8   5 4505.11 193.166   4
  -5  -8   5 4295.63 169.017  10
  -5   8   5 4177.80 186.305  10
   4   8  -5 5647.30 213.097   9
  -4   8   5 5659.91 250.684  11
  -4  -8   5 5073.21 233.136   4
  -4   8   5 5897.64 233.412   4
  -4   8   5 5575.06 223.716  10
  -3   8   5 7205.97 305.758  11
  -3  -8   5 7408.24 283.813   4
  -3   8   5 6772.18 281.102   4
  -2   8   5 1406.42 91.2394   8
  -2  -8   5 1555.56 108.231   4
  -2   8   5 1312.35 104.913   4
  -1   8   5 8168.43 320.398  11
  -1   8   5 7615.74 277.238   8
  -1  -8   5 8077.80 290.140   4
  -1   8   5 8074.59 306.322   4
   0   8   5 2207.16 153.937  11
   0   8   5 2272.07 117.169   8
   0  -8   5 2309.02 117.389   4
   1   8   5 38994.3 1220.66  11
   2   8   5 4723.98 219.606  11
   3  -8   5 243.599 32.2290  13
   3   8   5 167.943 77.2974  11
   4  -8   5 10.6644 25.7927  13
   5   8   5 3280.85 137.474   4
   5  -8   5 3556.93 113.983  13
   8   9  -5 1504.27 77.7192   9
  -8   9   5 1684.46 76.9038  10
   7   9  -5 2158.99 111.044   9
  -7   9   5 2413.20 124.550   5
  -7   9   5 2176.66 113.933  10
   6   9  -5 372.615 71.0889   9
  -6  -9   5 342.590 54.9202  10
  -6   9   5 328.834 71.5916  10
   5   9  -5 2255.44 123.680   9
  -5   9   5 2450.08 132.950   4
  -5  -9   5 2259.95 110.591  10
  -5   9   5 2428.48 133.313  10
   4   9  -5 44724.1 1385.15   9
  -4   9   5 46955.0 1420.67  11
  -4   9   5 46635.3 1402.84   4
  -4   9   5 45677.1 1397.88  10
  -3  -9   5 911.099 91.8488   4
  -3   9   5 794.419 98.0756   4
   3   9  -5 832.436 68.0444   9
  -3   9   5 825.086 115.876  11
  -3   9   5 938.387 85.2044  10
  -2   9   5 25808.6 798.036   8
  -2  -9   5 26563.2 813.881   4
  -2   9   5 24225.4 797.344  10
  -2   9   5 27070.1 823.097   4
  -1   9   5 6869.98 300.556  11
  -1   9   5 7419.58 259.983   8
  -1  -9   5 7010.49 264.177   4
  -1   9   5 7439.00 284.269   4
   0   9   5 209.232 85.0613   4
   0   9   5 294.009 112.408  11
   0   9   5 258.220 67.2398   8
   0   9   5 185.572 62.8070   7
   1   9   5 4671.31 227.915  11
   1   9   5 4828.75 192.806   8
   2   9   5 2087.46 145.681  11
   3   9   5 11691.4 407.590  11
   4  -9   5 3027.96 105.744  13
   5  -9   5 10529.2 308.831  13
   5   9   5 10621.9 322.160   8
   8  10  -5 1790.87 83.9060   9
  -8  10   5 1819.78 82.4663  10
   7  10  -5 1151.81 79.3456   9
  -7  10   5 1096.23 86.8948   5
  -7  10   5 1167.27 82.4199  10
   6  10  -5 5280.77 207.981   9
  -6  10   5 5616.49 214.819  10
   5  10  -5 4446.28 188.256   9
  -5  10   5 4743.54 192.996   4
  -5  10   5 4792.65 199.494  10
   4  10  -5 1331.23 86.4131   9
  -4  10   5 1272.99 132.878  11
  -4  10   5 1000.82 97.3424   4
  -4  10   5 1411.80 103.452  10
   3  10  -5 21747.1 710.098   9
  -3  10   5 24981.3 764.620  11
  -3 -10   5 23846.5 736.912   4
  -3  10   5 22871.2 738.871   4
  -3  10   5 23266.5 730.276  10
  -2  10   5 11418.5 376.480   8
  -2 -10   5 11423.5 385.054   4
  -2  10   5 10628.0 374.206  10
  -2  10   5 11197.1 395.414   4
  -1  10   5 9547.15 349.555  11
  -1  10   5 7996.88 298.106   8
  -1 -10   5 8615.26 303.088   4
  -1  10   5 8465.30 317.936   7
  -1  10   5 9072.27 327.409   4
   0  10   5 3339.85 180.586   4
   0  10   5 3421.91 194.570  11
   0  10   5 3302.61 152.630   8
   0  10   5 3573.39 161.441   7
   1  10   5 13005.5 467.572  11
   2  10   5 8767.73 339.013  11
   3  10   5 10257.2 366.934  11
   4 -10   5 9701.85 289.284  13
   4  10   5 10019.8 310.325   8
   5 -10   5 2462.38 81.5211  13
   5  10   5 2613.46 95.6221   8
   8  11  -5 71.8434 35.2533   9
  -8  11   5 127.897 33.7017  10
  -7  11   5-57.5795 57.2448   5
   7  11  -5 43.6975 48.0889   9
  -7  11   5 51.7479 52.5605  10
   6  11  -5 3.86913 56.7839   9
  -6  11   5-68.6211 62.3383  10
   5  11  -5 2469.26 125.722   9
  -5  11   5 2432.13 125.528   4
  -5  11   5 2653.71 138.213  10
  -4  11   5 549.197 79.5022   4
   4  11  -5 660.085 64.7996   9
  -4  11   5 630.888 113.499  11
  -3  11   5 26407.7 845.230  11
  -3  11   5 26473.1 822.712   4
  -3  11   5 25187.9 815.693  10
  -2  11   5 8953.39 343.974  11
  -2 -11   5 8548.68 305.843   4
  -2  11   5 8204.38 299.663  10
  -2  11   5 8611.76 318.198   4
  -1  11   5 1223.81 90.3195   8
  -1  11   5 1183.64 107.966   7
  -1  11   5 1096.80 109.552   4
   0  11   5 17538.4 562.689   4
   0  11   5 17069.7 577.979  11
   0  11   5 16440.0 536.359   8
   0  11   5 15904.0 545.965   7
   1  11   5 1463.71 137.219  11
   2  11   5 1449.60 130.350  11
   3  11   5 117.628 77.8932  11
   3  11   5 65.7787 55.1824   8
   4 -11   5 2703.76 92.9285  13
   4  11   5 2716.29 112.539   8
   5  11   5 683.977 57.0829   4
   5 -11   5 792.106 34.3228  13
   5  11   5 787.919 45.3610   8
   8  12  -5 204.794 33.4054   9
  -8  12   5 188.853 32.3348  10
   7  12  -5 1479.54 84.3451   9
  -7  12   5 1519.70 92.5999   5
  -7  12   5 1388.66 83.1810  10
   6  12  -5 57.7364 53.8854   9
  -6  12   5 88.3262 61.1064  10
   5  12  -5 31094.9 964.284   9
  -5  12   5 31370.3 965.138   4
  -5  12   5 32045.8 979.803  10
   4  12  -5 14593.7 473.157   9
  -4  12   5 14405.3 510.364  11
  -4  12   5 14369.4 485.730   4
  -4  12   5 15757.8 499.206  10
  -3  12   5 607.181 88.3959   4
  -3  12   5 680.255 119.888  11
  -3  12   5 675.389 81.1043  10
  -2  12   5 393.458 67.3549  10
  -2 -12   5 505.291 70.4053   4
  -2  12   5 522.520 88.7173   4
  -2  12   5 435.628 116.204  11
  -1  12   5 1428.51 100.279   8
  -1  12   5 1502.58 118.033   7
  -1  12   5 1451.59 117.322   4
   0  12   5 3935.79 187.721   4
   0  12   5 3826.45 209.179  11
   0  12   5 3655.13 173.073   7
   1  12   5 234.459 107.553  11
   2  12   5 1383.08 132.069  11
   2  12   5 1773.70 101.092   8
   3  12   5 12151.1 437.601  11
   3  12   5 13187.0 414.626   8
   4 -12   5 206.984 26.3071  13
   4  12   5 173.215 55.0265  11
   4  12   5 242.548 44.7165   8
   5  12   5 624.860 51.4308   4
   5 -12   5 680.868 29.2476  13
   5  12   5 672.600 38.0434   8
  -7  13   5 165.557 53.3722   5
   7  13  -5 116.553 46.9899   9
  -7  13   5 219.344 48.9430  10
   6  13  -5 191.633 53.1869   9
  -6  13   5 233.216 82.1402   5
  -6  13   5 225.954 62.2710  10
   5  13  -5 1583.97 95.0011   9
  -5  13   5 1765.69 113.059  10
  -4  13   5 98.5925 57.0136   4
   4  13  -5 28.0356 44.1823   9
  -4  13   5 127.887 92.3790  11
  -4  13   5 77.5391 71.3240  10
  -3  13   5 639.208 81.2578   4
  -3  13   5 661.739 111.898  11
  -3  13   5 710.446 84.2552  10
  -2  13   5 15004.4 524.504  11
  -2  13   5 15123.3 498.685   4
  -2  13   5 14501.3 488.254  10
  -1  13   5 24577.7 792.311   7
  -1  13   5 24677.4 786.066   4
   0  13   5 176.912 84.5021   4
   0  13   5 184.052 112.972  11
   0  13   5 244.768 74.9164   7
   1  13   5 194.080 98.1237  11
   1  13   5 173.701 67.2773   8
   1  13   5 177.597 59.4383   7
   2  13   5 3781.95 195.630  11
   2  13   5 3803.04 158.023   8
   3  13   5 3016.66 162.990  11
   3  13   5 3609.65 142.473   8
   4 -13   5 6277.94 193.010  13
   4  13   5 6366.16 208.034   8
   5  13   5 254.380 37.1176   4
   7  14  -5 2197.38 100.882   9
  -7  14   5 2404.06 108.290   5
  -7  14   5 2471.73 106.863  10
   6  14  -5 1985.15 99.9387   9
  -6  14   5 1963.28 118.433   5
  -6  14   5 1902.75 107.894  10
   5  14  -5 6396.89 232.138   9
  -5  14   5 6646.60 249.653  10
  -4  14   5 4720.48 213.011  11
  -4  14   5 4495.17 184.863   4
  -4  14   5 4912.91 203.213  10
  -3  14   5 4258.74 206.197  11
  -3  14   5 3807.68 169.982   4
  -3  14   5 3805.86 175.491  10
  -2  14   5 324.018 69.2395  10
  -2  14   5 352.242 75.4134   4
  -2  14   5 343.700 106.801  11
  -1  14   5 268.067 57.0491  10
  -1  14   5 282.919 79.0360   4
  -1  14   5 337.368 120.071  11
  -1  14   5 361.871 92.7518   7
   0  14   5 4546.41 202.772   4
   0  14   5 4110.77 179.710   8
   0  14   5 4379.97 195.885   7
   1  14   5 2630.06 175.982  11
   1  14   5 2729.72 128.569   8
   1  14   5 2353.08 127.763   7
   2  14   5 135.346 98.7578  11
   2  14   5 127.958 55.9860   8
   3  14   5 825.985 64.5029   8
   3  14   5 732.506 98.6608  11
   4 -14   5 449.339 29.6109  13
   4  14   5 465.196 43.4490   8
   4  14   5 360.757 54.6705  11
  -7  15   5 43.8893 42.0481   5
   7  15  -5 23.2945 34.8772   9
  -7  15   5 59.7801 39.0972  10
   6  15  -5 5601.69 208.571   9
  -6  15   5 6304.37 228.537   5
  -6  15   5 6024.05 219.496  10
   5  15  -5 63.7010 45.2178   9
  -5  15   5-23.6118 62.9103  10
  -4  15   5 6034.23 248.338  11
  -4  15   5 6165.45 242.377  10
  -3  15   5 4140.48 202.018  11
  -3  15   5 3712.08 164.885   4
  -3  15   5 3927.25 178.671  10
  -2  15   5 8691.95 349.763  11
  -2  15   5 9198.24 322.064   4
  -2  15   5 8877.88 319.899  10
  -1  15   5 298.063 60.2067  10
  -1  15   5 374.047 80.6290   4
  -1  15   5 286.238 115.495  11
  -1  15   5 387.539 90.5813   7
   0  15   5 47.2433 75.8539   4
   0  15   5 46.8772 61.1788   8
   0  15   5 97.4383 74.0988   7
   1  15   5 539.820 91.0193   4
   1  15   5 523.196 119.906  11
   1  15   5 665.869 72.3000   8
   1  15   5 510.238 70.1049   7
   2  15   5 1148.85 82.5122   8
   2  15   5 1167.42 121.070  11
   3  15   5 1109.37 68.3464   8
   3  15   5 889.479 96.4890  11
   4 -15   5 838.937 37.2767  13
   4  15   5 698.715 63.6911  11
   4  15   5 741.636 48.0483   8
  -7  16   5 54.8332 37.4333   5
   7  16  -5 97.5918 30.1631   9
  -7  16   5 86.1004 36.1671  10
   6  16  -5 314.487 46.4499   9
  -6  16   5 398.304 67.2571   5
  -6  16   5 391.790 61.1510  10
   5  16  -5 8750.89 300.818   9
  -5  16   5 9792.04 324.353  10
  -4  16   5 28881.8 914.556  11
  -4  16   5 29303.1 910.309  10
  -3  16   5 8778.54 326.925  11
  -3  16   5 8205.03 291.442   4
  -3  16   5 8366.66 306.553  10
  -2  16   5 2332.80 126.034   4
  -2  16   5 2370.49 130.975  10
  -1  16   5 38826.8 1141.29  11
  -1  16   5 37640.9 1126.61   7
  -1  16   5 35665.0 1108.45   4
   0  16   5 10219.6 338.163   8
   0  16   5 9387.13 353.936   7
   0  16   5 9903.42 353.742   4
   1  16   5 16657.0 542.227   4
   1  16   5 16573.4 560.030  11
   1  16   5 16991.7 523.589   8
   1  16   5 15126.6 528.535   7
   2  16   5 1417.03 124.100  11
   2  16   5 1284.78 80.5718   8
   3  16   5 431.154 80.7671  11
   3  16   5 389.851 48.5560   8
   4 -16   5 213.037 20.2879  13
   4  16   5 169.933 46.6971   4
   4  16   5 199.091 46.0441  11
   4  16   5 168.716 24.9761   8
  -7  17   5 1472.28 68.8413   5
  -7  17   5 1636.51 72.3487  10
   6  17  -5 964.130 59.1062   9
  -6  17   5 1124.85 80.3298   5
  -6  17   5 1154.75 76.9938  10
  -5  17   5 467.891 75.1190  10
  -4  17   5 559.597 82.2934  11
  -4  17   5 398.086 76.7888  10
  -3  17   5 3336.51 172.405  11
  -3  17   5 3117.41 154.559  10
  -2  17   5 5056.81 202.943   4
  -2  17   5 5159.23 211.331  10
  -1  17   5 2964.57 180.003  11
  -1  17   5 3173.02 170.242   7
  -1  17   5 2979.27 141.154  10
  -1  17   5 3107.89 145.173   4
   0  17   5 300.022 73.7180   4
   0  17   5 140.470 105.746  11
   0  17   5 260.008 62.2735   8
   0  17   5 190.932 73.9171   7
   1  17   5 306.819 75.2080   4
   1  17   5 323.042 60.3482   8
   1  17   5 325.483 66.4001   7
   2  17   5 3417.65 158.449   4
   2  17   5 3488.90 178.222  11
   2  17   5 3653.96 142.478   8
   3  17   5 52.9366 56.0403   4
   3  17   5 84.6534 66.2504  11
   3  17   5 41.6185 35.4389   8
   4  17   5 472.022 47.6975   4
   4 -17   5 529.849 25.6446  13
   4  17   5 433.363 45.2916  11
  -7  18   5 797.419 45.4254  10
  -6  18   5 22.0307 49.0106   5
  -6  18   5-29.1518 45.8343  10
  -5  18   5 55.8925 56.7061  10
  -4  18   5 4282.01 180.909  11
  -4  18   5 4455.05 185.152  10
  -3  18   5 1687.41 121.779  11
  -3  18   5 1587.18 109.439  10
  -2  18   5 151.467 63.8674  10
  -2  18   5 170.435 93.4610  11
  -1  18   5 104.359 55.4314  10
  -1  18   5 96.6039 56.5138   4
  -1  18   5 142.123 100.537  11
  -1  18   5 106.063 82.3763   7
   0  18   5 3625.72 191.217  11
   0  18   5 3332.44 166.321   7
   0  18   5 3368.88 155.045   4
   1  18   5 2532.50 130.824   4
   1  18   5 2567.87 115.781   8
   1  18   5 2319.95 124.306   7
   2  18   5 2207.27 121.495   4
   2  18   5 2399.63 140.579  11
   2  18   5 2483.53 104.809   8
   3  18   5-33.7199 49.6309   4
   3  18   5 35.5412 63.0937  11
   3  18   5-25.0161 28.7619   8
  -6  19   5 8.14325 41.7703   5
  -6  19   5-12.8795 39.2438  10
  -5  19   5 18.3796 51.0520  10
  -4  19   5 7687.63 277.710  11
  -4  19   5 8304.83 287.410  10
  -3  19   5 5801.59 230.034  11
  -3  19   5 5607.63 222.872  10
  -2  19   5 377.855 68.9829  10
  -2  19   5 380.326 93.9246  11
  -1  19   5 2370.97 148.280  11
  -1  19   5 2539.83 142.747   7
  -1  19   5 2196.55 113.101   4
  -1  19   5 2339.36 117.909  10
   0  19   5 125.872 56.6287   4
   0  19   5 154.312 97.4582  11
   0  19   5 149.128 76.4695   7
   1  19   5 1110.79 86.4534   7
   1  19   5 1083.20 84.6528   4
   2  19   5 1096.51 79.9790   4
   2  19   5 1139.15 100.302  11
   2  19   5 1194.89 66.1192   8
   3  19   5 208.003 44.7205   4
   3  19   5 266.054 60.6500  11
  -6  20   5-16.9013 32.9933   5
  -6  20   5-8.82964 32.8203  10
  -5  20   5 1235.50 78.7398  10
  -4  20   5 4385.84 179.516  10
  -3  20   5 144.048 62.5539  11
  -3  20   5 205.316 66.4230  10
  -2  20   5 1259.24 106.229  11
  -2  20   5 1257.85 90.5598  10
  -1  20   5 135.762 55.2165  10
  -1  20   5 118.525 84.5370  11
  -1  20   5 150.048 78.8705   7
   0  20   5 937.081 110.232  11
   0  20   5 1005.07 92.3554   7
   0  20   5 825.707 70.5185   4
   1  20   5 2033.16 108.831   7
   1  20   5 1848.29 100.929   4
   2  20   5 384.391 51.5063   4
   3  20   5 2841.01 116.103  11
   3  20   5 2343.95 98.2262   4
  -6  21   5 368.997 34.5477  10
  -5  21   5 709.312 61.4573  10
  -4  21   5 9.18253 53.7731  10
  -3  21   5 118.404 55.7473  11
  -3  21   5 151.929 58.6628  10
  -2  21   5 1003.71 93.2742  11
  -2  21   5 923.217 78.1198  10
  -1  21   5 570.680 63.7093  10
  -1  21   5 586.477 85.8104  11
  -1  21   5 724.034 88.8777   7
   0  21   5 2960.99 158.218  11
   0  21   5 3231.77 149.884   7
   1  21   5 271.978 46.1786   4
   1  21   5 379.126 82.3471  11
   1  21   5 304.188 57.9475   7
   2  21   5 214.481 38.2716   4
   3  21   5 182.923 40.5300  11
  -5  22   5 1569.91 77.0518  10
  -4  22   5 354.246 55.9609  10
  -3  22   5 3996.48 161.496  10
  -2  22   5 1727.38 103.393  11
  -2  22   5 1567.32 93.1407  10
  -1  22   5 10932.9 352.338  11
  -1  22   5 9427.82 329.146  10
   0  22   5 2.31987 70.9852  11
   0  22   5 153.531 63.2471   7
   1  22   5 134.271 67.3544  11
   1  22   5 75.6329 43.2354   7
   2  22   5 1393.53 87.2047  11
  -5  23   5 1735.52 77.0820   5
  -5  23   5 1744.22 75.2034  10
  -4  23   5 1136.45 69.5061  10
  -3  23   5 294.486 53.4552  10
  -2  23   5 5146.05 191.545  11
  -2  23   5 5268.38 191.891  10
  -1  23   5 60.7497 39.3561  10
  -1  23   5 79.9100 58.3364  11
   0  23   5 1611.66 101.914  11
   1  23   5 144.610 57.0516  11
   2  23   5 17.4911 39.3676  11
  -4  24   5 220.625 38.3444  10
  -3  24   5 219.293 44.2156  10
  -2  24   5 1346.20 75.0826  10
  -1  24   5 815.609 63.9505  11
  -1  24   5 777.461 54.0432  10
   0  24   5 1416.35 84.4276  11
   1  24   5 5474.29 195.714  11
  -3  25   5 524.067 45.5358  10
  -2  25   5 91.6547 33.1664  10
   0  25   5 18.9369 34.1397  11
   8   0  -6 5403.15 178.932   9
   7   0  -6-8.73511 47.0062   9
  -7   0   6-12.0562 29.2005  10
  -6   0   6 1879.67 88.2876  10
  -5   0   6 2210.90 119.898   5
  -5   0   6 2282.36 143.643   4
  -4   0   6 16320.6 526.914   5
  -3   0   6 3620.42 191.311   4
  -2   0   6 12490.0 437.056  11
  -2   0   6 12232.4 434.418   4
  -1   0   6 7423.12 286.364  11
  -1   0   6 7342.21 249.225   8
   0   0   6 53938.3 1717.00  11
   0   0   6 57118.3 1695.58   8
   0   0   6 60116.6 1731.64   4
   1   0   6 72.0345 70.7963   4
   1   0   6 107.254 44.2462   8
   2   0   6 9153.85 300.079   8
   2   0   6 8931.62 318.286   4
   3   0   6 1456.13 73.5195   8
   3   0   6 1152.73 74.7599   4
   4   0   6 3304.52 116.431   8
   8  -1  -6 79.1355 29.3020   9
  -7  -1   6 2882.95 116.141  10
  -7   1   6 3176.61 119.344  10
  -6  -1   6 19716.0 631.279  10
  -6   1   6 20093.5 633.910  10
  -5   1   6 85.9047 84.8080   4
  -5  -1   6-36.3335 53.9650   5
  -5   1   6 131.393 66.3913   5
  -4  -1   6 10168.8 351.308   5
  -4   1   6 10101.9 354.054   5
  -3   1   6 5490.19 243.639  11
  -3  -1   6 5587.00 237.061   4
  -3   1   6 4848.50 235.471   4
  -2  -1   6 3651.87 188.444  11
  -2   1   6 4196.87 199.818  11
  -2  -1   6 3899.57 185.602   4
  -2   1   6 3687.30 192.514   4
  -1  -1   6 276.833 92.8656   4
  -1   1   6 438.130 90.5058   4
  -1  -1   6 371.284 80.1973  11
  -1   1   6 302.796 90.0105  11
  -1  -1   6 330.961 44.4046   8
  -1   1   6 316.633 49.7917   8
   0  -1   6 3996.50 177.198  11
   0   1   6 4047.83 185.235  11
   0  -1   6 4107.28 156.574   8
   0   1   6 4287.48 162.620   8
   0  -1   6 4226.46 192.991   4
   0   1   6 4592.20 201.169   4
   1  -1   6 5253.39 193.848   8
   1   1   6 5566.66 199.796   8
   1  -1   6 5641.89 224.632   4
   1   1   6 5541.22 229.111   4
   2  -1   6 19.1415 56.1500   4
   2   1   6 190.608 71.0534   4
   2   1   6 40.1164 43.7093   8
   2  -1   6 57.9938 41.8664   8
   3   1   6 1505.61 76.7106   8
   3  -1   6 1655.19 77.0235   8
   4   1   6 4646.58 154.868   8
   4  -1   6 4525.66 151.967   8
   8  -2  -6 4145.85 142.031   9
   7   2  -6 1295.80 76.5707   9
  -7  -2   6 1163.04 60.4460  10
  -7   2   6 1155.36 63.2040  10
  -6   2   6 5031.62 192.534   5
   6   2  -6 4834.99 186.075   9
  -6   2   6 4504.54 171.300  10
  -5   2   6 7257.46 275.432   5
  -5   2   6 7889.38 290.609   4
  -4   2   6 11211.1 368.179   5
  -4  -2   6 10772.6 391.500   4
  -4   2   6 11431.1 389.873   4
  -3   2   6 9110.99 318.689   5
  -3   2   6 9270.73 355.110  11
  -3  -2   6 9750.04 351.169   4
  -2   2   6 17674.5 610.513  11
  -2   2   6 18699.6 606.992   4
  -1  -2   6 6946.87 268.985  11
  -1   2   6 7167.25 286.139  11
  -1   2   6 6943.49 244.401   8
  -1  -2   6 7356.97 280.674   4
  -1   2   6 7188.84 285.882   4
   0  -2   6 772.285 98.1896   4
   0   2   6 687.544 103.154   4
   0  -2   6 641.485 53.1970   8
   0   2   6 835.450 94.9095  11
   0   2   6 715.224 64.0713   8
   1  -2   6 29275.0 901.137   8
   1   2   6 30838.8 909.294   8
   1  -2   6 29156.7 926.436   4
   1   2   6 29770.7 936.181   4
   2  -2   6 45.6922 54.1729   4
   2   2   6 59.5832 67.8548   4
   2   2   6 62.2972 43.5894   8
   2  -2   6 13.1008 37.1252   8
   3   2   6 6830.37 223.472   8
   3  -2   6 6730.41 218.495   8
   4   2   6 9.40458 28.1328   8
   4  -2   6 6.19382 20.3398   8
   8   3  -6 4560.07 152.177   9
   8  -3  -6 4448.38 151.217   9
   7   3  -6 2824.54 119.169   9
  -7   3   6 2682.53 107.755  10
  -6   3   6 1870.03 107.769   5
   6   3  -6 1669.97 97.9253   9
  -6   3   6 1721.29 87.3259  10
  -5   3   6 19271.2 605.568   5
  -5   3   6 17499.1 583.283  10
  -4   3   6 26366.4 844.299   5
  -4  -3   6 27934.1 864.453   4
  -4   3   6 27231.4 863.433   4
  -3   3   6 9047.17 307.408   5
  -3   3   6 8775.39 343.524  11
  -3  -3   6 8373.30 329.927   4
  -2   3   6 6136.78 261.681  11
  -2  -3   6 6416.18 250.737   4
  -1   3   6 2060.58 144.602  11
  -1   3   6 2018.95 99.6679   8
  -1  -3   6 1958.65 132.399   4
  -1   3   6 1845.64 140.901   4
   0   3   6 14182.8 480.186  11
   0   3   6 13953.6 450.366   8
   0  -3   6 14019.9 472.274   4
   0   3   6 13783.6 483.162   4
   1   3   6 5038.17 215.754  11
   1  -3   6 5255.62 188.546   8
   1   3   6 5646.63 203.217   8
   1  -3   6 5538.54 216.730   4
   1   3   6 5880.32 232.784   4
   2  -3   6 82.5197 49.8975   4
   2   3   6 114.144 70.0713   4
   2   3   6 64.8708 46.8650   8
   2  -3   6 50.2418 35.3975   8
   3  -3   6 3827.27 138.367   8
   3   3   6 3644.44 157.593   4
   4   3   6 341.202 35.6521   8
   8   4  -6 302.757 30.5059   9
   8  -4  -6 261.422 30.5040   9
   7   4  -6 2404.75 106.549   9
   7  -4  -6 2393.64 108.023   9
  -7   4   6 2436.14 98.3946  10
  -6   4   6 828.136 79.9351   5
   6   4  -6 716.207 70.9887   9
  -6   4   6 766.777 60.0902  10
  -5   4   6 1433.72 102.713   5
   5   4  -6 1532.08 95.1305   9
  -5   4   6 1440.42 113.034   4
  -5   4   6 1361.64 79.0283  10
  -4   4   6 11377.4 392.414   5
  -4  -4   6 11464.3 406.370   4
  -4   4   6 11599.7 409.504   4
  -3   4   6 14794.8 488.503   5
  -3   4   6 15629.5 523.003  11
  -3  -4   6 14621.8 506.423   4
  -3   4   6 14974.6 511.521   4
  -2   4   6 12626.8 461.476  11
  -2  -4   6 13145.5 449.038   4
  -1  -4   6 1084.91 101.435   4
  -1   4   6 1057.15 75.4659   8
  -1   4   6 1073.16 120.323  11
  -1   4   6 1267.52 124.497   4
   0   4   6 5837.64 242.569  11
   0   4   6 5777.23 207.162   8
   0  -4   6 5546.79 225.047   4
   0   4   6 5290.78 240.677   4
   1   4   6 6688.41 259.138  11
   1   4   6 6878.94 239.911   8
   1  -4   6 6466.69 247.520   4
   1   4   6 6995.79 272.428   4
   2   4   6 453.961 79.3311   4
   2  -4   6 503.052 44.3424   8
   2   4   6 508.282 57.7194   8
   3  -4   6 7706.36 253.250   8
   3   4   6 7716.68 276.686   4
   4   4   6 557.823 41.5929   8
   7   5  -6 706.610 60.2237   9
   7  -5  -6 752.800 60.3799   9
  -7   5   6 676.240 49.9344  10
  -6   5   6 3628.58 158.178   5
   6   5  -6 3501.73 146.270   9
  -6   5   6 3394.58 136.854  10
  -5   5   6 2525.21 133.575   5
   5   5  -6 2290.09 117.681   9
  -5   5   6 2693.17 139.256   4
  -5   5   6 2200.65 106.230  10
  -4  -5   6 807.979 101.169   4
  -4   5   6 588.491 100.104   4
  -4   5   6 706.330 82.3640   5
  -3   5   6 9933.80 336.329   5
  -3   5   6 9446.20 367.600  11
  -3  -5   6 9328.34 350.544   4
  -3   5   6 9488.47 355.825   4
  -2   5   6 7559.67 312.508  11
  -2  -5   6 7826.95 294.144   4
  -1   5   6 3177.89 177.878  11
  -1   5   6 3013.41 131.152   8
  -1  -5   6 2928.17 153.481   4
   0   5   6 4616.46 212.576  11
   0   5   6 4598.17 177.990   8
   0  -5   6 4535.33 192.630   4
   0   5   6 4765.54 214.414   4
   1   5   6 2453.96 138.364  11
   1   5   6 2637.76 121.875   8
   1  -5   6 2527.01 123.156   4
   1   5   6 2448.93 143.415   4
   2   5   6 12242.9 398.729   8
   2   5   6 12604.8 423.299   4
   3   5   6 1565.40 80.0920   8
   3   5   6 1482.35 93.8740   4
   4   5   6 2771.33 102.754   8
   7   6  -6 2721.99 116.150   9
   7  -6  -6 2986.02 118.083   9
  -7   6   6 2850.53 110.220  10
  -6   6   6 643.744 77.5305   5
   6   6  -6 622.782 62.0606   9
  -6   6   6 658.861 57.3952  10
  -5   6   6 148.502 72.2181   4
  -5   6   6 161.171 73.4392   5
   5   6  -6 70.2530 55.2827   9
  -5   6   6 136.164 44.6298  10
  -4  -6   6-50.3526 81.4569   4
  -4   6   6 27.9321 81.9768   4
  -4   6   6 19.6308 61.9467   5
   4   6  -6 19.5764 47.8587   9
  -3  -6   6 403.974 90.4727   4
  -3   6   6 566.098 104.499   4
  -3   6   6 295.776 114.475  11
  -2   6   6 10226.9 385.671  11
  -2  -6   6 10410.5 365.017   4
  -2   6   6 9978.42 375.898   4
  -1   6   6 14815.5 503.508  11
  -1   6   6 14090.8 461.631   8
  -1  -6   6 14347.5 478.765   4
   0   6   6 1363.93 123.338  11
   0   6   6 1437.73 88.6756   8
   0  -6   6 1412.97 96.1120   4
   0   6   6 1366.69 128.155   4
   1   6   6 3071.96 158.872  11
   1   6   6 3297.18 138.957   8
   1   6   6 3179.33 169.302   4
   2   6   6 2381.07 120.671  11
   2   6   6 2592.46 114.617   8
   2   6   6 2293.71 133.328   4
   3   6   6 1033.62 65.4779   8
   3   6   6 956.604 80.7039   4
   4   6   6 1932.66 78.0092   8
  -7   7   6 7056.79 236.507   5
   7   7  -6 6733.54 229.421   9
   7  -7  -6 7098.10 231.589   9
  -7   7   6 6588.65 224.588  10
  -6   7   6 153.768 63.4413   5
   6   7  -6 171.705 50.2292   9
  -6   7   6 161.170 45.3758  10
   5   7  -6 5617.19 209.352   9
  -5   7   6 6039.65 228.139   5
  -5   7   6 6295.45 230.311   4
  -5   7   6 5401.40 204.700  10
  -4   7   6 67.8567 78.3050   4
  -4   7   6 69.2396 68.1688   5
   4   7  -6 60.4819 46.4568   9
  -3   7   6 4277.05 221.471  11
  -3  -7   6 4483.79 196.378   4
  -3   7   6 4450.59 203.384   4
  -2   7   6 7667.32 314.204  11
  -2  -7   6 7858.54 288.525   4
  -2   7   6 7616.01 297.336   4
  -1   7   6 1344.72 127.806  11
  -1   7   6 1389.76 89.7379   8
  -1  -7   6 1432.80 98.7049   4
   0   7   6 7238.04 298.923  11
   0   7   6 7925.17 266.397   8
   0  -7   6 7370.53 269.723   4
   1   7   6 892.589 106.564   4
   1   7   6 960.488 102.407  11
   1   7   6 923.205 75.1910   8
   2   7   6 8463.46 307.665  11
   2   7   6 9128.08 298.404   8
   2   7   6 8963.48 321.061   4
   3   7   6 1278.90 70.5729   8
   3   7   6 1090.97 84.1910   4
   4   7   6 63.8043 27.2982   8
  -7   8   6 97.9569 45.8497   5
   7   8  -6 74.3825 35.6224   9
  -7   8   6 78.8493 30.5804  10
  -6   8   6 89.2572 59.6977   5
   6   8  -6 91.4400 45.7627   9
  -6   8   6 100.549 41.6537  10
  -5   8   6 775.031 83.8272   4
   5   8  -6 696.011 64.1514   9
  -5   8   6 654.473 82.4105   5
  -5   8   6 672.562 60.0904  10
   4   8  -6 1163.44 74.3039   9
  -4   8   6 1390.38 132.986  11
  -4   8   6 1380.83 101.220   5
  -4   8   6 1306.45 108.410   4
  -3  -8   6 3268.71 160.525   4
  -3   8   6 3247.64 169.023   4
  -2   8   6 2366.88 163.544  11
  -2  -8   6 2455.50 132.743   4
  -2   8   6 2579.16 151.782   4
  -1  -8   6 280.664 66.2735   4
  -1   8   6 337.064 96.5375   4
  -1   8   6 310.245 106.637  11
  -1   8   6 255.202 60.5419   8
   0   8   6 1385.32 89.8602   8
   0   8   6 1237.16 126.107  11
   1   8   6 3830.88 186.645  11
   1   8   6 3987.59 160.896   8
   1   8   6 4066.73 184.705   4
   2   8   6 559.694 86.2589   4
   2   8   6 469.200 71.1384  11
   2   8   6 608.069 63.8086   8
   3   8   6 346.417 64.2427   4
   3   8   6 429.330 48.6853   8
   4   8   6 416.715 33.2277   8
  -7   9   6 138.968 43.9638   5
   7   9  -6 92.2835 34.2836   9
  -7   9   6 82.0843 30.5705  10
   6   9  -6 5837.49 204.818   9
  -6   9   6 6060.03 220.791   5
  -6   9   6 5778.77 205.015  10
  -5   9   6 105.034 60.3237   4
  -5   9   6 92.8935 65.7345   5
   5   9  -6 115.091 44.2249   9
  -5   9   6 105.191 44.2297  10
  -4   9   6 1189.58 124.323  11
  -4   9   6 1346.51 101.159   4
  -4   9   6 1142.56 73.3954  10
  -3  -9   6 1335.42 101.460   4
  -3   9   6 1346.81 112.039   4
  -2  -9   6 151.578 62.0428   4
  -2   9   6 212.861 91.3288   4
  -2   9   6 198.769 109.327  11
  -1  -9   6 44.5578 55.8432   4
  -1   9   6 116.990 80.6781   4
  -1   9   6 65.5174 102.230  11
  -1   9   6 3.72540 58.1890   8
   0   9   6 536.270 109.474  11
   0   9   6 522.928 65.2443   8
   1   9   6 6406.60 263.141  11
   1   9   6 6812.63 237.749   8
   2   9   6-11.5859 66.6801   4
   2   9   6 45.4424 59.9061  11
   2   9   6 70.8750 48.0736   8
   3   9   6 1111.09 63.5043   8
   3   9   6 948.650 78.3064   4
  -7  10   6 29.6408 38.6802   5
   7  10  -6 20.7475 27.8452   9
   7 -10  -6 4.96505 31.8164   9
  -7  10   6 14.2067 27.0200  10
  -6  10   6 64.8478 56.9884   5
   6  10  -6 86.1657 40.2448   9
  -6  10   6 61.8229 41.0937  10
   5  10  -6 2395.22 110.222   9
  -5  10   6 2989.40 140.441   5
  -5  10   6 3048.23 130.745   4
  -5  10   6 2579.52 116.586  10
  -4  10   6 1852.52 138.958  11
  -4  10   6 1927.24 113.574   4
  -4  10   6 1576.80 87.1483  10
  -3  10   6 42.1898 71.8342   4
  -2 -10   6-2.18571 55.3535   4
  -2  10   6-44.6523 77.1095   4
  -2  10   6-30.9686 105.902  11
  -1  10   6 14329.2 495.909  11
  -1  10   6 13838.1 455.267   8
  -1  10   6 14218.2 480.754   4
   0  10   6 3145.95 175.891  11
   0  10   6 3075.74 136.999   8
   0  10   6 2979.84 166.105   4
   1  10   6 1345.54 114.926  11
   1  10   6 1326.28 85.5268   8
   2  10   6 2855.78 145.362  11
   2  10   6 3114.38 151.642   4
   3  10   6 23.0326 51.8073   4
   7 -11  -6 1057.49 55.8014   9
  -7  11   6 1025.10 51.0947  10
   6  11  -6 1087.73 61.6027   9
  -6  11   6 1135.91 80.3845   5
  -6  11   6 1149.05 67.2268  10
  -5  11   6 1156.17 91.4882   5
  -5  11   6 1032.26 70.6733  10
  -4  11   6 3745.62 180.354  11
  -4  11   6 3585.86 156.771   4
  -4  11   6 3160.96 136.455  10
  -3  11   6 1568.27 143.980  11
  -3  11   6 1852.25 118.959   4
  -2  11   6 775.649 94.2925   4
  -1  11   6 1296.65 131.026  11
  -1  11   6 1334.28 88.5096   8
  -1  11   6 1358.83 113.413   4
   0  11   6 1736.63 134.282  11
   0  11   6 1931.40 102.004   8
   0  11   6 1679.92 127.112   4
   1  11   6 416.321 91.4301  11
   1  11   6 342.709 56.7920   8
   2  11   6 101.129 62.8577  11
   3  11   6 3269.56 136.083   4
  -6  12   6 8405.68 260.352   5
  -6  12   6 7825.66 247.195  10
  -5  12   6 2204.39 117.422   5
  -5  12   6 2097.29 99.3057  10
  -4  12   6 4327.49 197.155  11
  -4  12   6 4484.05 173.933   4
  -4  12   6 3923.94 157.859  10
  -3  12   6 1131.44 120.086  11
  -3  12   6 1268.13 97.6375   4
  -2  12   6 433.814 81.6104   4
  -1  12   6 3839.15 198.839  11
  -1  12   6 3782.30 179.588   4
   0  12   6-12.9503 75.5415   4
   0  12   6-18.5992 93.5629  11
   0  12   6 50.4191 52.0126   8
   1  12   6 389.444 79.4988   4
   1  12   6 340.754 85.4035  11
   1  12   6 322.380 59.3194   8
   2  12   6 1718.10 105.861  11
   3  12   6 3746.43 130.140   8
   3  12   6 3439.95 142.074   4
  -6  13   6 397.127 55.6711   5
  -6  13   6 237.453 39.3566  10
  -5  13   6 518.727 74.0093   5
  -5  13   6 544.129 52.3991  10
  -4  13   6 2392.72 136.869  11
  -4  13   6 2246.91 108.864   4
  -4  13   6 2042.77 98.0970  10
  -3  13   6 634.967 77.7633   4
  -3  13   6 704.007 108.046  11
  -2  13   6 10069.2 351.867   4
  -1  13   6 10479.9 383.211  11
  -1  13   6 10261.6 362.063   4
   0  13   6 4327.17 206.801  11
   0  13   6 4430.30 174.360   8
   0  13   6 4583.39 194.684   4
   1  13   6 121.542 69.4242   4
   1  13   6 59.8329 79.0266  11
   2  13   6-28.0354 64.4029   4
   2  13   6 17.5037 61.4457  11
   3  13   6 303.540 33.2463   8
  -6  14   6 41.1383 43.9016   5
  -6  14   6 93.8277 31.1890  10
  -5  14   6 2454.08 120.554   5
  -5  14   6 2331.49 102.457  10
  -4  14   6 6351.74 239.879  11
  -4  14   6 6312.31 214.089   4
  -4  14   6 5619.52 208.277  10
  -3  14   6 74.5775 55.8042   4
  -3  14   6 33.8016 82.3013  11
  -2  14   6 7351.49 289.439  11
  -2  14   6 7062.58 263.157   4
  -1  14   6 218.362 69.8862   4
   0  14   6 624.981 83.2697   4
   0  14   6 589.819 103.291  11
   1  14   6 5686.23 232.203  11
   1  14   6 5895.35 222.429   4
   2  14   6 610.668 70.2442   4
   2  14   6 763.997 75.3501  11
   2  14   6 716.475 53.9114   8
   3  14   6 784.834 42.4025   8
  -6  15   6 51.6405 39.5661   5
  -6  15   6 42.0564 25.6675  10
  -5  15   6 519.629 68.2275   5
  -5  15   6 418.439 45.5882  10
  -4  15   6 589.356 52.0016  10
  -3  15   6 1824.78 125.117  11
  -3  15   6 1587.27 91.0628   4
  -2  15   6 2728.93 154.379  11
  -2  15   6 2457.85 123.320   4
  -1  15   6 15671.6 509.140   4
   0  15   6 58.9696 60.9532   4
   0  15   6 168.864 84.2261  11
   1  15   6 3629.82 170.818  11
   1  15   6 3990.56 145.726   8
   1  15   6 3658.07 160.041   4
   2  15   6 870.544 72.3112  11
   2  15   6 950.098 55.7697   8
   2  15   6 836.022 69.2230   4
  -6  16   6 9.61992 33.4750   5
  -5  16   6 1457.50 84.4516   5
  -5  16   6 1239.43 65.4907  10
  -4  16   6 870.328 56.3293  10
  -3  16   6 2180.32 129.697  11
  -2  16   6 63.4005 49.6023   4
  -2  16   6 122.885 82.5975  11
  -1  16   6 1318.89 88.2778   4
   0  16   6 1084.31 105.962  11
   0  16   6 920.724 77.8969   4
   1  16   6 2268.13 124.283  11
   1  16   6 2409.78 115.201   4
   2  16   6 555.553 58.9125  11
   2  16   6 613.548 55.0728   4
  -5  17   6 73.4083 45.0941   5
  -5  17   6 30.4088 26.3291  10
  -4  17   6 31.3581 29.4810  10
  -3  17   6 257.944 69.4722  11
  -2  17   6 4.44068 40.2830   4
  -2  17   6 19.4655 71.5219  11
  -1  17   6 12304.8 401.811  11
  -1  17   6 11112.6 374.903   4
   0  17   6 4546.80 174.051   4
   1  17   6 2815.34 131.484  11
   1  17   6 2615.81 116.852   4
   2  17   6 3293.74 132.490  11
   2  17   6 3595.27 128.564   4
  -5  18   6 9695.81 312.586   5
  -4  18   6 578.201 42.7993  10
  -3  18   6 1448.17 93.8843  11
  -2  18   6 153.232 70.2258  11
  -1  18   6 1632.32 109.104  11
  -1  18   6 1344.30 75.1937   4
   0  18   6 165.898 44.3520   4
   1  18   6 2403.65 114.089  11
   1  18   6 2139.83 94.7553   4
  -5  19   6 558.586 43.9325   5
  -3  19   6 1518.91 88.4785  11
  -2  19   6 3365.91 148.784  11
  -1  19   6 2512.92 128.185  11
   0  19   6 1784.32 78.7353   4
   1  19   6 74.0580 49.1899  11
  -2  20   6 133.554 54.1291  11
  -1  20   6-12.0627 54.6641  11
   0  20   6 146.362 53.5502  11
  -4  21   6 28.8717 28.9093   5
  -2  21   6 367.363 47.9756  11
  -1  21   6 53.5121 44.5482  11
   0  21   6 1428.15 75.6375  11
   6   0  -7 45.6593 31.4635   9
   5   0  -7 28.5624 37.8107   9
  -4   0   7-36.6000 67.1079   4
  -3   0   7 135.583 74.6028   4
  -2   0   7 132.012 72.3837   4
  -1   0   7 2.19496 67.1213   4
   0   0   7 79.6456 56.9870   4
   1   0   7-2.81190 41.2625   4
   6   1  -7 365.433 36.2298   9
   6  -1  -7 348.129 38.7992   9
   5   1  -7 133.484 37.3697   9
  -4  -1   7 166.773 70.3652   4
   4   1  -7 150.015 37.2623   9
  -3  -1   7 2286.99 125.897   4
  -3   1   7 2192.29 129.323   4
  -2  -1   7 8400.64 302.082   4
  -2   1   7 8411.84 303.811   4
  -1  -1   7 1635.82 104.775   4
  -1   1   7 1515.98 107.494   4
   0  -1   7 1205.64 85.2708   4
   0   1   7 1317.08 91.6642   4
   1  -1   7 379.349 46.8490   4
   1   1   7 336.862 49.6767   4
   6   2  -7 151.168 29.2008   9
   6  -2  -7 135.364 34.6111   9
   5   2  -7 596.705 47.0283   9
  -4  -2   7 84.7103 69.8136   4
  -3  -2   7 9677.80 326.914   4
  -3   2   7 8800.05 324.477   4
  -2  -2   7 122.342 67.0715   4
  -2   2   7 174.183 78.8483   4
  -1  -2   7 1476.19 97.1225   4
  -1   2   7 1358.59 105.299   4
   0  -2   7 7766.63 270.537   4
   0   2   7 7934.45 278.560   4
   1   2   7 2671.66 98.9310   8
   1   2   7 2922.49 122.254   4
   6   3  -7 2256.52 90.0096   9
   6  -3  -7 2752.62 99.3009   9
   5   3  -7 2403.21 96.1547   9
  -4   3   7 7278.74 266.347   4
  -3  -3   7 6897.14 256.740   4
  -2  -3   7 9960.01 346.903   4
  -2   3   7 10190.7 354.117   4
  -1  -3   7 25.5195 56.5251   4
  -1   3   7-33.6876 69.2170   4
   0  -3   7 2268.71 107.234   4
   0   3   7 2275.20 118.908   4
   1   3   7 64.7823 49.6713   4
   1   3   7 43.9054 27.0238   8
   6  -4  -7 28.3377 30.4237   9
  -4   4   7 10335.0 352.972   4
  -3  -4   7 1999.05 115.154   4
  -2  -4   7 2231.02 119.063   4
  -2   4   7 2160.64 131.173   4
  -1  -4   7 707.961 70.4975   4
  -1   4   7 620.122 80.5395   4
  -1   4   7 587.178 75.0573  11
   0  -4   7 4110.53 158.561   4
   0   4   7 4483.65 177.641   4
   1   4   7 7053.18 229.921   8
   1   4   7 7430.26 250.418   4
   6  -5  -7 16.2378 29.8139   9
  -4   5   7 29911.7 921.312   4
  -3  -5   7 11198.9 365.880   4
  -3   5   7 10435.7 369.087   4
  -2  -5   7 25.4216 58.0153   4
  -2   5   7 2.35564 71.6219  11
  -1   5   7 1782.67 108.318  11
  -1  -5   7 1721.59 96.4798   4
  -1   5   7 1827.32 113.145   4
   0   5   7 704.472 78.1524   4
   0   5   7 632.674 61.4516  11
   1   5   7 21495.4 658.218   8
   1   5   7 22518.3 676.854   4
   6  -6  -7 5581.06 185.465   9
  -4   6   7 3840.04 163.444   4
  -3  -6   7 372.306 64.2392   4
  -3   6   7 289.991 73.8776   4
  -2  -6   7 210.650 56.6976   4
  -2   6   7 288.463 74.4222  11
  -1   6   7 803.550 83.8899   4
  -1  -6   7 727.422 62.3798   4
  -1   6   7 679.290 77.9266  11
   0   6   7 4127.50 164.515  11
   0   6   7 4464.24 175.736   4
   1   6   7 1431.74 65.3380   8
   1   6   7 1350.51 82.9466   4
   6  -7  -7 3116.60 112.624   9
  -5   7   7 827.975 49.1359   5
  -4   7   7 521.003 67.1544   4
  -3   7   7 90.7683 65.9692   4
  -2   7   7 7442.28 278.619  11
  -2  -7   7 7473.80 260.871   4
  -2   7   7 7877.02 276.682   4
  -1   7   7 489.446 74.2314  11
   0   7   7 169.246 65.5251   4
   0   7   7 104.683 53.0545  11
   1   7   7 81.0211 51.1595   4
  -5   8   7 750.485 46.8749   5
  -4   8   7 11624.1 381.326   4
  -3   8   7 6632.21 242.550   4
  -2   8   7 711.752 82.7196   4
  -2   8   7 784.135 88.3893  11
  -1   8   7 5243.76 205.211  11
   0   8   7 225.136 62.8263   4
   0   8   7 293.674 56.3587  11
   1   8   7 1060.42 72.7076   4
  -5   9   7 1477.67 65.8143   5
  -4   9   7 5093.73 187.585   4
  -3   9   7 15478.1 496.123   4
  -2   9   7 1704.92 109.158  11
  -2   9   7 1661.02 102.553   4
  -1   9   7 7370.45 264.804  11
  -1   9   7 7270.62 261.824   4
   0   9   7 3157.92 133.903  11
   1   9   7 31.8793 45.4186   4
  -4  10   7-30.4425 40.8414   4
  -3  10   7 128.201 54.3115   4
  -2  10   7 546.566 69.1163   4
  -2  10   7 570.386 79.6686  11
  -1  10   7-10.8103 56.8281   4
  -1  10   7 138.306 64.5855  11
   0  10   7 794.116 65.7309  11
   1  10   7 83.4732 42.1427   4
  -4  11   7 5457.03 188.662   4
  -3  11   7 150.073 49.4140   4
  -2  11   7-59.0326 53.2645   4
  -2  11   7-6.07088 65.8079  11
  -1  11   7 4373.21 176.650  11
  -1  11   7 4411.43 172.515   4
   0  11   7 426.593 58.5689   4
   0  11   7 438.022 56.9882  11
  -3  12   7 1700.50 85.7550   4
  -2  12   7 42.2762 48.4456   4
  -2  12   7 26.6034 58.4509  11
  -1  12   7 330.879 54.3200   4
  -1  12   7 450.304 65.0043  11
   0  12   7 109.989 44.3489   4
   0  12   7 132.201 43.7935  11
   1  12   7 77.2473 32.3632   4
  -3  13   7 71.5961 33.5551   4
  -2  13   7 1209.85 84.3875  11
  -2  13   7 1114.35 68.2930   4
  -1  13   7 1724.06 95.0639  11
  -1  13   7 1711.75 85.5955   4
   0  13   7 2709.93 116.505  11
   0  13   7 3147.35 116.693   4
  -2  14   7 1269.52 66.1056   4
  -1  14   7 423.480 54.7106  11
  -1  14   7 455.717 44.1038   4
   0  14   7 2644.30 109.276  11
   0  14   7 2953.15 107.267   4
  -1  15   7 316.425 48.5628  11
  -2  16   7 1218.92 67.3631  11
   0   0   0    0.00    0.00   0
TITL 170915 in P2(1)/c
REM P2(1)/c (#14 in standard setting)
CELL 1.54184   7.947384  27.320248   6.388574  90.0000 103.9032  90.0000
ZERR    3.00   0.000253   0.000845   0.000210   0.0000   0.0032   0.0000
LATT  1
SYMM -x, y+1/2,-z+1/2
SFAC C H B N O F
UNIT 60.00 60.00 3.00 6.00 6.00 6.00
TREF
HKLF 4
END
;
_shelx_hkl_checksum     42847
_shelx_res_file
;
TITL 170915 in P2(1)/c
    170915.res
    created by SHELXL-2016/6 at 08:49:11 on 16-Nov-2017
CELL  1.54184   7.9474  27.3202   6.3886   90.000  103.903   90.000
ZERR     4.00   0.0003   0.0009   0.0002    0.000    0.003    0.000
LATT   1
SYMM  - X, 1/2 + Y, 1/2 - Z
SFAC  C    H    B    N    O    F
UNIT  56 60 4 8 8 8
MERG   2
FMAP   2
PLAN   20
BOND
ACTA
BOND   $H
CONF
HTAB
L.S.   6
WGHT    0.044200    0.560400
FVAR       6.09423
F1    6    0.131576    0.609846    0.653150    11.00000    0.02295    0.02680 =
         0.02730    0.00267    0.00731    0.00727
F2    6    0.089368    0.677263    0.840174    11.00000    0.02490    0.02489 =
         0.02245   -0.00165    0.00408   -0.00539
B4    3    0.006685    0.641909    0.694263    11.00000    0.01819    0.02079 =
         0.02022    0.00053    0.00433    0.00128
N4    4   -0.129852    0.614137    0.785421    11.00000    0.01969    0.01851 =
         0.02103    0.00064    0.00402    0.00040
N5    4   -0.092416    0.666548    0.480141    11.00000    0.01811    0.01971 =
         0.02010   -0.00005    0.00574    0.00091
O15   5    0.396334    0.540059    1.322062    11.00000    0.02572    0.02796 =
         0.03089    0.00994    0.00209   -0.00269
O16   5    0.280867    0.490564    1.529403    11.00000    0.02717    0.03094 =
         0.02830    0.01197    0.00580    0.00312
H16   2    0.395114    0.481748    1.582784    11.00000    0.05979
C1    1   -0.389416    0.587945    0.831211    11.00000    0.02220    0.02521 =
         0.02790    0.00160    0.00813   -0.00198
AFIX  43
H1    2   -0.507975    0.582922    0.811031    11.00000   -1.20000
AFIX   0
C2    1   -0.260013    0.569416    0.997113    11.00000    0.02807    0.02348 =
         0.02457    0.00363    0.00790   -0.00204
AFIX  43
H2    2   -0.275726    0.549606    1.109267    11.00000   -1.20000
AFIX   0
C3    1   -0.100633    0.585935    0.965515    11.00000    0.02569    0.01805 =
         0.02138    0.00020    0.00540   -0.00033
C5    1   -0.024242    0.692722    0.342187    11.00000    0.02189    0.01937 =
         0.02216   -0.00050    0.00776    0.00163
C6    1   -0.158015    0.708264    0.166864    11.00000    0.02451    0.02279 =
         0.02096    0.00315    0.00769    0.00285
AFIX  43
H6    2   -0.143874    0.726714    0.049951    11.00000   -1.20000
AFIX   0
C7    1   -0.312715    0.691397    0.198981    11.00000    0.02251    0.02234 =
         0.02134   -0.00050    0.00531    0.00353
C8    1   -0.376297    0.640404    0.506426    11.00000    0.01790    0.02235 =
         0.02444   -0.00120    0.00453    0.00090
AFIX  43
H8    2   -0.495594    0.640225    0.449840    11.00000   -1.20000
AFIX   0
C9    1   -0.308016    0.615779    0.698958    11.00000    0.01866    0.02122 =
         0.02386   -0.00046    0.00544    0.00010
C10   1   -0.272284    0.665031    0.397278    11.00000    0.01818    0.02153 =
         0.02148   -0.00061    0.00451    0.00249
C11   1    0.164116    0.703477    0.378845    11.00000    0.02082    0.02508 =
         0.02740    0.00142    0.00812   -0.00061
AFIX 137
H11A  2    0.225357    0.688706    0.511699    11.00000   -1.50000
H11B  2    0.181863    0.738252    0.386612    11.00000   -1.50000
H11C  2    0.206667    0.690412    0.261876    11.00000   -1.50000
AFIX   0
C12   1   -0.489686    0.699061    0.056635    11.00000    0.02240    0.03632 =
         0.02582    0.00465    0.00444    0.00571
AFIX 137
H12A  2   -0.547730    0.724511    0.115597    11.00000   -1.50000
H12B  2   -0.554999    0.669256    0.047816    11.00000   -1.50000
H12C  2   -0.479989    0.708339   -0.084927    11.00000   -1.50000
AFIX   0
C13   1    0.079105    0.575905    1.095371    11.00000    0.02461    0.02229 =
         0.02623    0.00412    0.00159   -0.00150
AFIX  23
H13A  2    0.128247    0.606001    1.164537    11.00000   -1.20000
H13B  2    0.149880    0.565559    0.999090    11.00000   -1.20000
AFIX   0
C14   1    0.086837    0.536908    1.266873    11.00000    0.02577    0.02069 =
         0.02147    0.00005    0.00353   -0.00024
AFIX  23
H14A  2    0.029454    0.548953    1.374614    11.00000   -1.20000
H14B  2    0.025020    0.508035    1.201109    11.00000   -1.20000
AFIX   0
C15   1    0.269655    0.523184    1.374299    11.00000    0.02905    0.01929 =
         0.02094    0.00082    0.00345   -0.00117
HKLF 4
REM  170915 in P2(1)/c
REM R1 =  0.0352 for    2441 Fo > 4sig(Fo)  and  0.0376 for all    2650 data
REM    196 parameters refined using      0 restraints
END
WGHT      0.0442      0.5604
REM Instructions for potential hydrogen bonds
EQIV $1 -x+1, -y+1, -z+3
HTAB O16 O15_$1
EQIV $2 -x, -y+1, -z+3
HTAB C2 O16_$2
HTAB C11 F1
HTAB C11 F2
EQIV $3 x, -y+3/2, z-1/2
HTAB C11 F2_$3
HTAB C13 F1
EQIV $4 x, y, z+1
HTAB C14 F1_$4
REM Highest difference peak  0.203,  deepest hole -0.191,  1-sigma level  0.048
Q1    1   0.1784  0.5302  1.3189  11.00000  0.05    0.20
Q2    1  -0.2242  0.6137  0.7170  11.00000  0.05    0.20
Q3    1  -0.0160  0.5811  1.0173  11.00000  0.05    0.19
Q4    1   0.0625  0.6964  0.3656  11.00000  0.05    0.18
Q5    1  -0.5175  0.6823 -0.0912  11.00000  0.05    0.18
Q6    1   0.0536  0.5920  0.4826  11.00000  0.05    0.16
Q7    1  -0.3248  0.6574  0.4602  11.00000  0.05    0.16
Q8    1  -0.1729  0.5717  0.9770  11.00000  0.05    0.16
Q9    1   0.2247  0.7199  0.5319  11.00000  0.05    0.16
Q10   1  -0.1851  0.6634  0.4374  11.00000  0.05    0.16
Q11   1  -0.3918  0.6927  0.1226  11.00000  0.05    0.15
Q12   1  -0.0316  0.6792  0.6423  11.00000  0.05    0.15
Q13   1  -0.4884  0.7385 -0.0353  11.00000  0.05    0.15
Q14   1  -0.0371  0.6643  0.5945  11.00000  0.05    0.15
Q15   1   0.2429  0.6712  0.4416  11.00000  0.05    0.15
Q16   1   0.3480  0.5018  1.2287  11.00000  0.05    0.15
Q17   1  -0.3064  0.6796  0.3063  11.00000  0.05    0.14
Q18   1   0.1834  0.6837  1.0036  11.00000  0.05    0.14
Q19   1  -0.3422  0.6210  0.5841  11.00000  0.05    0.14
Q20   1  -0.0348  0.6890  0.7788  11.00000  0.05    0.14
;
_shelx_res_checksum     77739
