# Supplementary material for: Crystal structure of 3-(4,4-di­fluoro-5,7-dimethyl-4-bora-3a,4a-di­aza-s-indacen-3-yl)propanoic acid
Source: Acta Crystallogr E Crystallogr Commun. 2017 Nov 30;73(Pt 12):1974–6. doi: 10.1107/S2056989017016942 (PMC5730264; doi:10.1107/S2056989017016942)
Supplement: Supplementary file 2 [file e-73-01974-Isup2.hkl]

data_I                                                                          
_shelx_title ' 170915 in P2(1)/c'                                               
_shelx_refln_list_code          4                                               
_shelx_F_calc_maximum      178.38                                               
_exptl_crystal_F_000       608.00                                               
_reflns_d_resolution_high  0.8017                                               
                                                                                
loop_                                                                           
 _space_group_symop_operation_xyz                                               
 'x, y, z'                                                                      
 '-x, y+1/2, -z+1/2'                                                            
 '-x, -y, -z'                                                                   
 'x, -y-1/2, z-1/2'                                                             
                                                                                
_cell_length_a     7.9474                                                       
_cell_length_b    27.3202                                                       
_cell_length_c     6.3886                                                       
_cell_angle_alpha  90.000                                                       
_cell_angle_beta  103.903                                                       
_cell_angle_gamma  90.000                                                       
                                                                                
_shelx_F_squared_multiplier     1.000                                           
                                                                                
loop_                                                                           
 _refln_index_h                                                                 
 _refln_index_k                                                                 
 _refln_index_l                                                                 
 _refln_F_squared_calc                                                          
 _refln_F_squared_meas                                                          
 _refln_F_squared_sigma                                                         
 _refln_observed_status                                                         
   1   0   0      10054.03       9402.44       274.97 o                         
   2   0   0         90.95        124.80         5.07 o                         
   3   0   0          0.84          1.72         1.89 o                         
   4   0   0       2431.29       2342.04        48.87 o                         
   5   0   0       3714.88       3686.44        54.59 o                         
   6   0   0        474.78        429.14         9.41 o                         
   7   0   0        457.74        386.06         9.65 o                         
   8   0   0        551.73        539.56        16.57 o                         
   9   0   0        230.20        229.52         7.16 o                         
   1   1   0       3494.22       3212.93        66.70 o                         
   2   1   0       3145.48       3099.68        92.70 o                         
   3   1   0        389.01        384.04         9.33 o                         
   4   1   0        481.04        590.02         7.44 o                         
   5   1   0          0.48         13.40         1.74 o                         
   6   1   0         49.05         52.69         1.18 o                         
   7   1   0         12.62         14.06         0.65 o                         
   8   1   0         52.78         54.34         1.48 o                         
   9   1   0         28.76         28.40         0.95 o                         
   0   2   0        178.76        182.87         5.47 o                         
   1   2   0        803.40        743.56        48.97 o                         
   2   2   0       1449.35       1535.96       105.03 o                         
   3   2   0       1935.06       1927.59        41.24 o                         
   4   2   0          8.87         13.11         0.51 o                         
   5   2   0          4.12          7.44         0.97 o                         
   6   2   0       1370.35       1261.08        16.75 o                         
   7   2   0         38.14         38.40         1.10 o                         
   8   2   0         45.86         52.38         1.30 o                         
   9   2   0         19.09         19.84         1.17 o                         
   1   3   0        573.22        572.74        17.65 o                         
   2   3   0       1283.34       1240.30        40.69 o                         
   3   3   0        930.46        980.07        42.79 o                         
   4   3   0          0.87          3.44         0.38 o                         
   5   3   0          1.84          5.75         0.42 o                         
   6   3   0          0.34          1.07         0.43 o                         
   7   3   0         69.95         60.76         2.15 o                         
   8   3   0          0.10          1.29         0.46 o                         
   9   3   0          1.29          2.86         0.75 o                         
   0   4   0       4413.93       4172.96       122.03 o                         
   1   4   0       2626.47       2670.72        78.39 o                         
   2   4   0        832.31        810.63        41.89 o                         
   3   4   0         60.10         40.33         3.08 o                         
   4   4   0       2479.96       2305.02        29.18 o                         
   5   4   0        245.56        244.31         3.51 o                         
   6   4   0          5.63          8.00         0.51 o                         
   7   4   0          4.32          2.87         0.49 o                         
   8   4   0        224.86        225.16         5.74 o                         
   9   4   0        190.40        226.58         7.15 o                         
   1   5   0       2430.30       2514.24        73.89 o                         
   2   5   0        624.56        681.27        22.21 o                         
   3   5   0        911.97       1043.13        23.31 o                         
   4   5   0        199.07        238.63         3.58 o                         
   5   5   0          0.24          0.65         0.46 o                         
   6   5   0         37.66         38.93         0.83 o                         
   7   5   0         60.36         43.01         1.40 o                         
   8   5   0          1.96          0.79         0.45 o                         
   9   5   0         49.18         65.53         2.48 o                         
   0   6   0       3553.68       3412.80       100.01 o                         
   1   6   0         15.35         16.02         1.27 o                         
   2   6   0         41.31         47.95         3.24 o                         
   3   6   0       1603.88       1735.90        37.60 o                         
   4   6   0       1339.95       1313.33        16.24 o                         
   5   6   0        238.43        235.15         3.45 o                         
   6   6   0         21.47         25.82         0.73 o                         
   7   6   0          3.38          3.13         0.55 o                         
   8   6   0         10.10         13.73         2.35 o                         
   9   6   0         20.34         26.21         2.36 o                         
   1   7   0        691.36        685.62        20.70 o                         
   2   7   0         57.96         75.08         4.86 o                         
   3   7   0       1941.00       1922.09        55.08 o                         
   4   7   0          2.75          3.10         0.36 o                         
   5   7   0          2.80          7.79         0.49 o                         
   6   7   0        130.27        115.25         2.84 o                         
   7   7   0        306.77        297.49         8.67 o                         
   8   7   0         22.91         34.78         2.61 o                         
   9   7   0        144.00        146.68        11.21 o                         
   0   8   0       4505.28       4736.37       138.80 o                         
   1   8   0        649.97        673.92        20.42 o                         
   2   8   0       1381.31       1442.09        31.02 o                         
   3   8   0         52.05         39.70         1.14 o                         
   4   8   0         27.40         30.30         0.82 o                         
   5   8   0         56.53         51.42         1.30 o                         
   6   8   0        288.29        298.83         5.86 o                         
   7   8   0        560.62        540.03        24.42 o                         
   8   8   0         88.38        102.45         4.49 o                         
   9   8   0         33.67         36.38         3.22 o                         
   1   9   0        559.46        581.26        17.75 o                         
   2   9   0        583.80        607.01        13.76 o                         
   3   9   0         34.79         32.43         1.31 o                         
   4   9   0          1.54          1.40         0.62 o                         
   5   9   0        130.03        123.67         5.01 o                         
   6   9   0          1.36          1.49         0.60 o                         
   7   9   0          1.06          1.38         0.60 o                         
   8   9   0         77.40         84.68         2.64 o                         
   9   9   0         17.68         18.62         1.20 o                         
   0  10   0       6404.56       6897.27       202.05 o                         
   1  10   0        625.66        635.70        14.26 o                         
   2  10   0        357.10        333.90         8.27 o                         
   3  10   0       1279.68       1169.59        30.16 o                         
   4  10   0         48.90         54.08         1.89 o                         
   5  10   0        839.38        818.02        25.31 o                         
   6  10   0        693.94        644.19        31.42 o                         
   7  10   0        274.06        261.90        14.94 o                         
   8  10   0          6.49          6.54         1.21 o                         
   9  10   0         13.31         12.33         0.71 o                         
   1  11   0        472.32        491.81        11.24 o                         
   2  11   0        121.32        121.72         2.85 o                         
   3  11   0          8.56         10.90         0.88 o                         
   4  11   0        119.03        117.05         3.20 o                         
   5  11   0         11.68         11.65         1.97 o                         
   6  11   0          0.41          1.81         0.69 o                         
   7  11   0        683.76        644.97        21.56 o                         
   8  11   0          8.21         14.30         1.27 o                         
   9  11   0         17.21         17.04         0.98 o                         
   0  12   0        158.60        167.94         5.83 o                         
   1  12   0        407.09        408.13        16.63 o                         
   2  12   0         41.38         38.43         1.04 o                         
   3  12   0        486.30        507.57        14.59 o                         
   4  12   0        174.63        183.87         4.64 o                         
   5  12   0        718.90        743.66        23.29 o                         
   6  12   0       1682.52       1626.88        78.94 o                         
   7  12   0        189.62        176.35         4.57 o                         
   8  12   0          5.10          5.51         1.11 o                         
   1  13   0         29.37         23.41         1.03 o                         
   2  13   0        173.12        151.43         3.01 o                         
   3  13   0         40.64         31.77         0.96 o                         
   4  13   0         10.14         13.24         1.14 o                         
   5  13   0          6.68          5.68         2.07 o                         
   6  13   0          3.46          4.58         0.68 o                         
   7  13   0          0.94          1.84         1.86 o                         
   8  13   0         22.81         19.56         1.11 o                         
   0  14   0       1294.05       1336.53        40.13 o                         
   1  14   0        724.41        687.80        12.51 o                         
   2  14   0         61.45         58.92         2.61 o                         
   3  14   0         71.77         70.03         1.68 o                         
   4  14   0       1350.32       1202.15        75.53 o                         
   5  14   0        676.29        662.34        21.03 o                         
   6  14   0        294.57        309.95        10.91 o                         
   7  14   0          0.36          1.03         1.83 o                         
   8  14   0          7.62          9.19         0.90 o                         
   1  15   0        669.92        638.73        18.08 o                         
   2  15   0        104.49        104.08         2.25 o                         
   3  15   0       1022.21       1039.72        17.86 o                         
   4  15   0        110.31        100.11         4.08 o                         
   5  15   0         38.30         40.00         3.12 o                         
   6  15   0         11.20         12.98         2.56 o                         
   7  15   0        568.67        598.82        19.02 o                         
   8  15   0          4.07          5.21         0.78 o                         
   0  16   0         22.22         20.24         1.03 o                         
   1  16   0         69.98         60.47         1.65 o                         
   2  16   0        100.49         81.01         1.89 o                         
   3  16   0        109.02        124.25         2.63 o                         
   4  16   0        438.22        435.29        13.91 o                         
   5  16   0        114.08        129.96         5.77 o                         
   6  16   0        269.51        251.12         6.45 o                         
   7  16   0         13.01         12.07         1.59 o                         
   8  16   0         37.73         40.87         1.41 o                         
   1  17   0        311.21        330.16         7.37 o                         
   2  17   0        647.27        625.75        13.58 o                         
   3  17   0         60.71         57.39         1.54 o                         
   4  17   0          0.08          1.60         1.21 o                         
   5  17   0         18.85         18.79         2.79 o                         
   6  17   0          6.88          9.97         1.70 o                         
   7  17   0          1.58          0.77         1.72 o                         
   8  17   0         40.17         42.78         1.02 o                         
   0  18   0         78.77         93.01         3.86 o                         
   1  18   0        352.82        352.54        11.74 o                         
   2  18   0        605.80        666.23        14.44 o                         
   3  18   0        509.44        534.48         9.55 o                         
   4  18   0        236.41        230.96         8.61 o                         
   5  18   0        640.52        648.63        20.46 o                         
   6  18   0         52.91         55.71         2.49 o                         
   7  18   0        177.37        192.39         4.94 o                         
   8  18   0          4.72          3.36         0.45 o                         
   1  19   0        330.59        320.06         5.96 o                         
   2  19   0          8.31          5.53         0.67 o                         
   3  19   0        369.20        378.13         6.10 o                         
   4  19   0         10.13          8.55         2.36 o                         
   5  19   0         51.86         46.98         3.14 o                         
   6  19   0        115.21        127.20         3.83 o                         
   7  19   0         22.97         19.62         1.50 o                         
   0  20   0         16.35         18.27         1.85 o                         
   1  20   0        230.70        219.09         4.29 o                         
   2  20   0         55.36         63.67         1.98 o                         
   3  20   0         11.73          9.80         0.65 o                         
   4  20   0         10.89          5.97         1.46 o                         
   5  20   0        463.58        467.38        15.10 o                         
   6  20   0        866.72        900.06        19.59 o                         
   7  20   0         63.37         61.34         2.11 o                         
   1  21   0        237.82        247.00         4.80 o                         
   2  21   0          6.01          6.23         0.69 o                         
   3  21   0          9.49          8.54         0.63 o                         
   4  21   0        296.58        289.36         9.07 o                         
   5  21   0        321.68        332.08        11.07 o                         
   6  21   0         25.13         24.70         2.05 o                         
   7  21   0          0.24          0.81         0.48 o                         
   0  22   0        310.92        316.11         7.23 o                         
   1  22   0        123.24        133.29         2.91 o                         
   2  22   0        804.09        812.45        18.48 o                         
   3  22   0        712.01        719.69        16.07 o                         
   4  22   0         68.69         68.01         2.60 o                         
   5  22   0        414.45        394.86         9.29 o                         
   6  22   0        118.21        124.37         3.52 o                         
   7  22   0        317.11        304.10         6.95 o                         
   1  23   0          0.75          1.11         0.62 o                         
   2  23   0        199.17        210.14         4.25 o                         
   3  23   0         22.27         23.54         1.41 o                         
   4  23   0          3.53          4.36         1.10 o                         
   5  23   0          6.65          7.27         1.15 o                         
   6  23   0        144.53        142.25        13.62 o                         
   7  23   0          0.00          0.05         0.66 o                         
   0  24   0        208.46        214.39         6.90 o                         
   1  24   0          1.04          2.27         0.65 o                         
   2  24   0         12.23         11.03         0.72 o                         
   3  24   0        187.50        197.07         4.30 o                         
   4  24   0        393.72        408.53         9.74 o                         
   5  24   0         38.52         39.37         2.11 o                         
   6  24   0        163.62        160.65         5.95 o                         
   1  25   0        170.87        170.12         3.58 o                         
   2  25   0        144.14        144.59         4.75 o                         
   3  25   0        117.40        118.14         3.67 o                         
   4  25   0          0.58         -0.65         1.39 o                         
   5  25   0          2.11          2.00         1.28 o                         
   6  25   0         28.37         27.80         1.39 o                         
   0  26   0        383.53        376.46        13.33 o                         
   1  26   0          6.00          5.62         0.61 o                         
   2  26   0         15.22         19.01         0.89 o                         
   3  26   0         30.99         30.87         1.81 o                         
   4  26   0         16.96         15.59         1.52 o                         
   5  26   0         71.20         62.47         2.25 o                         
   6  26   0         15.88         14.22         1.89 o                         
   1  27   0        307.26        303.94         6.67 o                         
   2  27   0         70.95         65.89         1.71 o                         
   3  27   0         10.28          9.24         2.08 o                         
   4  27   0        415.05        379.54        30.25 o                         
   5  27   0         41.39         34.83         1.88 o                         
   0  28   0        141.53        148.09         3.74 o                         
   1  28   0        194.82        208.05         9.46 o                         
   2  28   0         34.82         34.02         1.61 o                         
   3  28   0         12.23         14.53         2.06 o                         
   4  28   0        217.53        205.31         7.28 o                         
   5  28   0          1.13          2.30         1.21 o                         
   1  29   0          2.99          3.58         0.64 o                         
   2  29   0        109.15        107.85         3.67 o                         
   3  29   0        466.06        438.56        28.87 o                         
   4  29   0         41.02         36.70         1.22 o                         
   5  29   0         59.72         39.04         1.37 o                         
   0  30   0          3.17          3.41         0.59 o                         
   1  30   0          5.43          5.50         0.41 o                         
   2  30   0          1.85          1.45         0.55 o                         
   3  30   0         10.43          9.78         0.74 o                         
   4  30   0         80.64         68.90         2.30 o                         
   1  31   0          0.95          1.72         0.50 o                         
   2  31   0         67.33         63.29         1.76 o                         
   3  31   0        455.11        379.93        10.59 o                         
   0  32   0        586.30        477.19        20.15 o                         
   1  32   0        103.39         90.99         2.93 o                         
   2  32   0          6.18          4.28         0.43 o                         
  -9   1   1          1.27          1.55         0.64 o                         
  -8   1   1          5.68          6.82         0.73 o                         
  -7   1   1        867.18        830.31        12.06 o                         
  -6   1   1         32.00         33.17         0.80 o                         
  -5   1   1         10.38         11.88         0.42 o                         
  -4   1   1         40.79         35.12         0.82 o                         
  -3   1   1          3.75         12.02         1.62 o                         
  -2   1   1         84.46         56.61         2.25 o                         
  -1   1   1       4264.35       4361.18        57.69 o                         
   0   1   1       1348.11       1313.99        26.78 o                         
   1   1   1        324.89        298.05         5.55 o                         
   2   1   1       2899.37       2800.40        58.40 o                         
   3   1   1       2642.86       3041.50        63.79 o                         
   4   1   1         24.39         40.29         1.42 o                         
   5   1   1         25.94         16.44         0.73 o                         
   6   1   1        113.95        127.92         2.10 o                         
   7   1   1         11.04         10.08         0.60 o                         
   8   1   1         29.03         21.27         0.82 o                         
   9   1   1        179.18        202.72         6.31 o                         
  -9   2   1          7.94          9.56         0.86 o                         
  -8   2   1         23.09         27.08         2.05 o                         
  -7   2   1         60.90         70.34         1.98 o                         
  -6   2   1        182.16        198.13         3.82 o                         
  -5   2   1          0.95          1.21         0.31 o                         
  -4   2   1         10.43          8.96         0.54 o                         
  -3   2   1         14.84         13.51         1.53 o                         
  -1   2   1        371.97        409.93         5.74 o                         
   0   2   1        669.06        671.97        16.33 o                         
   1   2   1       1420.43       1386.48        23.97 o                         
   2   2   1        521.12        524.07         9.38 o                         
   3   2   1        743.51        706.77        21.92 o                         
   4   2   1       3266.93       3111.07        91.15 o                         
   5   2   1        654.06        626.86        11.86 o                         
   6   2   1         49.19         44.13         1.12 o                         
   7   2   1        103.66         87.73         2.57 o                         
   8   2   1        352.24        395.10        11.48 o                         
   9   2   1        368.44        402.89        12.16 o                         
  -9   3   1          5.66          6.36         0.68 o                         
  -8   3   1         35.43         30.77         0.95 o                         
  -7   3   1        110.18        116.30         2.77 o                         
  -6   3   1          5.84          4.86         0.39 o                         
  -5   3   1       1100.57        988.31        17.55 o                         
  -4   3   1        203.59        209.84         2.43 o                         
  -3   3   1       2105.56       2271.05        68.88 o                         
  -2   3   1        815.61        798.93        17.20 o                         
  -1   3   1      10675.47      10037.88       130.62 o                         
   0   3   1          0.29          0.20         0.72 o                         
   1   3   1        145.25        164.99         4.33 o                         
   2   3   1        220.30        207.35         3.59 o                         
   3   3   1        947.70        783.34        36.67 o                         
   4   3   1       1623.29       1465.14        51.07 o                         
   5   3   1          0.91          1.53         0.48 o                         
   6   3   1          8.21         12.78         0.71 o                         
   7   3   1         45.51         37.95         1.22 o                         
   8   3   1          7.49          2.68         0.49 o                         
   9   3   1         33.88         35.88         1.51 o                         
  -9   4   1         27.05         25.08         1.07 o                         
  -8   4   1         16.46         12.78         1.06 o                         
  -7   4   1       2405.67       2332.75        40.10 o                         
  -6   4   1       1362.52       1322.41        18.70 o                         
  -5   4   1        208.70        208.25         3.03 o                         
  -4   4   1        367.30        409.35         5.01 o                         
  -3   4   1       1999.64       1984.06        42.30 o                         
  -2   4   1       1263.34       1417.43        41.84 o                         
  -1   4   1       4225.14       4055.13        70.18 o                         
   0   4   1        987.71        861.54        72.42 o                         
   1   4   1        805.09        909.61        27.61 o                         
   2   4   1        867.40        907.16        15.51 o                         
   3   4   1        119.58        149.28         2.62 o                         
   4   4   1        982.56        943.15        25.43 o                         
   5   4   1        368.03        332.85         6.07 o                         
   6   4   1        921.50        881.83        13.25 o                         
   7   4   1        107.20         91.54         1.63 o                         
   8   4   1          0.44          0.85         0.52 o                         
   9   4   1         10.36         10.05         0.79 o                         
  -9   5   1        153.86        158.30         3.77 o                         
  -8   5   1          0.01          0.67         0.81 o                         
  -7   5   1        187.48        179.05         3.84 o                         
  -6   5   1        912.00        874.60        13.41 o                         
  -5   5   1          0.88          0.70         0.45 o                         
  -4   5   1       2187.73       2191.25        29.26 o                         
  -3   5   1       2187.73       2112.56        75.67 o                         
  -2   5   1       2106.10       2008.33        55.59 o                         
  -1   5   1       7045.55       6551.23       287.47 o                         
   0   5   1       3461.93       2957.08       163.26 o                         
   1   5   1        130.03        147.91         5.60 o                         
   2   5   1       1141.66       1151.22        24.77 o                         
   3   5   1         98.14         92.76         1.92 o                         
   4   5   1        417.37        443.66         9.71 o                         
   5   5   1         10.37          9.64         0.85 o                         
   6   5   1        325.55        317.75         4.59 o                         
   7   5   1         10.60         14.91         0.63 o                         
   8   5   1          0.11          1.06         0.46 o                         
   9   5   1          0.13         -0.38         0.55 o                         
  -9   6   1          5.26          6.54         0.74 o                         
  -8   6   1        163.13        159.62         4.07 o                         
  -7   6   1        698.87        693.13        12.49 o                         
  -6   6   1        467.83        444.08         7.14 o                         
  -5   6   1         73.62         81.24         2.05 o                         
  -4   6   1       1773.77       1812.75        26.97 o                         
  -3   6   1        222.23        218.49         5.92 o                         
  -2   6   1       1841.06       1954.19        38.49 o                         
  -1   6   1       5578.53       5480.72       114.09 o                         
   0   6   1      31821.03      26925.39       786.58 o                         
   1   6   1          3.35          3.51         1.48 o                         
   2   6   1        665.93        652.34        20.90 o                         
   3   6   1         99.82        111.44         1.75 o                         
   4   6   1        136.06        157.31         3.81 o                         
   5   6   1          0.16          0.49         0.75 o                         
   6   6   1         82.94         71.47         1.40 o                         
   7   6   1        393.09        367.74         6.79 o                         
   8   6   1          8.87          5.51         0.71 o                         
   9   6   1         18.23         20.15         1.03 o                         
  -9   7   1        151.19        172.56         4.07 o                         
  -8   7   1        130.66        138.11         5.31 o                         
  -7   7   1        135.30        130.06         4.42 o                         
  -6   7   1         97.34         82.17         1.89 o                         
  -5   7   1        759.34        799.20        12.24 o                         
  -4   7   1          4.98          7.84         0.73 o                         
  -3   7   1        778.39        743.77        59.56 o                         
  -2   7   1        372.91        430.32         8.47 o                         
  -1   7   1        118.62        106.50         5.63 o                         
   0   7   1      17248.15      15747.46       326.64 o                         
   1   7   1        238.21        217.66         5.25 o                         
   2   7   1        256.44        273.68         9.99 o                         
   3   7   1         20.57         12.58         0.71 o                         
   4   7   1         95.07         89.39         2.46 o                         
   5   7   1        987.72        943.85        20.21 o                         
   6   7   1        530.88        487.30         7.85 o                         
   7   7   1         81.64         86.15         2.03 o                         
   8   7   1        136.52        150.22         9.25 o                         
   9   7   1         38.37         34.65         1.42 o                         
  -9   8   1         52.22         49.18         1.56 o                         
  -8   8   1        123.11        124.31         4.93 o                         
  -7   8   1        303.77        297.70         7.15 o                         
  -6   8   1         48.95         49.54         1.44 o                         
  -5   8   1          1.85          2.13         0.66 o                         
  -4   8   1        696.53        744.70        13.45 o                         
  -3   8   1        152.57        151.12         3.68 o                         
  -2   8   1       2350.33       2437.87        84.16 o                         
  -1   8   1       8637.88       8401.00       187.66 o                         
   0   8   1       2785.57       2865.60       102.65 o                         
   1   8   1        879.75        974.85        20.83 o                         
   2   8   1        309.78        281.75        10.38 o                         
   3   8   1        902.68        922.69        13.56 o                         
   4   8   1        213.30        181.16         3.49 o                         
   5   8   1        282.10        295.72         6.86 o                         
   6   8   1       1156.35       1094.44        15.03 o                         
   7   8   1         47.59         46.47         1.78 o                         
   8   8   1         43.92         38.02         1.29 o                         
  -9   9   1         12.46         13.39         0.85 o                         
  -8   9   1          0.09          0.43         1.49 o                         
  -7   9   1         38.16         37.87         1.84 o                         
  -6   9   1         80.94         75.42         2.15 o                         
  -5   9   1        356.84        325.68         5.38 o                         
  -4   9   1        245.33        225.27         5.42 o                         
  -3   9   1        177.03        175.48         4.53 o                         
  -2   9   1       1078.05       1112.25        34.38 o                         
  -1   9   1        162.11        154.48         3.18 o                         
   0   9   1        246.91        233.76         5.69 o                         
   1   9   1        523.17        551.08        12.39 o                         
   2   9   1        699.61        687.65         9.50 o                         
   3   9   1         38.63         36.07         0.87 o                         
   4   9   1        687.80        680.69        11.97 o                         
   5   9   1         14.44         13.23         1.72 o                         
   6   9   1         53.07         54.99         1.38 o                         
   7   9   1         84.74         98.42         2.31 o                         
   8   9   1         16.80         16.98         1.59 o                         
  -9  10   1        139.30        153.90         3.50 o                         
  -8  10   1         12.48         10.42         1.72 o                         
  -7  10   1        278.77        269.57         6.59 o                         
  -6  10   1        826.66        818.08        17.89 o                         
  -5  10   1         96.38        111.97         2.73 o                         
  -4  10   1         18.67         18.12         1.79 o                         
  -3  10   1        755.10        695.50        11.24 o                         
  -2  10   1       4383.47       4465.44        93.78 o                         
  -1  10   1          2.35          3.42         0.57 o                         
   0  10   1         69.90         64.57         2.23 o                         
   1  10   1        597.06        626.39        13.92 o                         
   2  10   1       1314.36       1300.02        19.38 o                         
   3  10   1       1248.53       1287.97        17.45 o                         
   4  10   1        299.66        288.76         6.07 o                         
   5  10   1         14.89         13.38         1.02 o                         
   6  10   1        212.35        184.58         3.27 o                         
   7  10   1        105.58        111.39         2.25 o                         
   8  10   1          7.19          5.32         0.49 o                         
  -9  11   1         39.14         49.09         1.46 o                         
  -8  11   1         78.79         81.17         3.74 o                         
  -7  11   1        118.86        135.98         3.82 o                         
  -6  11   1          2.03          2.82         1.19 o                         
  -5  11   1          2.32          1.16         0.89 o                         
  -4  11   1       2310.96       2315.50        68.78 o                         
  -3  11   1        349.77        343.14         4.38 o                         
  -2  11   1        566.40        552.58         8.71 o                         
  -1  11   1       1675.77       1801.61        42.83 o                         
   0  11   1        861.80        979.13        21.31 o                         
   1  11   1        490.19        502.62        11.36 o                         
   2  11   1       1274.47       1221.68        21.61 o                         
   3  11   1        535.44        500.01         9.55 o                         
   4  11   1         11.94         12.49         0.93 o                         
   5  11   1        124.94        133.35         3.57 o                         
   6  11   1        132.71        121.06         3.82 o                         
   7  11   1        301.93        308.30         5.07 o                         
   8  11   1          2.84          3.01         0.39 o                         
  -9  12   1          0.16         -0.22         0.50 o                         
  -8  12   1         22.29         32.88         1.72 o                         
  -7  12   1          2.30          3.30         1.02 o                         
  -6  12   1        106.11        102.12         3.22 o                         
  -5  12   1          0.49          0.45         1.11 o                         
  -4  12   1        696.25        735.12        22.75 o                         
  -3  12   1       2519.83       2611.06        33.18 o                         
  -2  12   1          9.95         10.26         0.87 o                         
  -1  12   1         37.46         34.55         1.16 o                         
   0  12   1         35.99         36.26         1.31 o                         
   1  12   1        478.21        460.83         8.30 o                         
   2  12   1          0.44          0.36         0.37 o                         
   3  12   1        108.54        101.53         5.01 o                         
   4  12   1       1967.99       1861.95        55.80 o                         
   5  12   1       1088.54       1088.35        33.43 o                         
   6  12   1        114.39        111.17         4.99 o                         
   7  12   1         45.15         50.14         1.35 o                         
   8  12   1          0.83          0.43         0.61 o                         
  -9  13   1         37.51         36.63         1.14 o                         
  -8  13   1         10.77         12.04         1.48 o                         
  -7  13   1        118.85        119.76         5.27 o                         
  -6  13   1          3.97          3.64         1.25 o                         
  -5  13   1        116.85        117.64         4.89 o                         
  -4  13   1        108.64        106.95         3.16 o                         
  -3  13   1          1.21          1.15         0.71 o                         
  -2  13   1        256.47        260.55         4.47 o                         
  -1  13   1        105.48        109.76         2.21 o                         
   0  13   1        291.33        304.02         7.80 o                         
   1  13   1       1186.45       1247.83        18.72 o                         
   2  13   1         53.48         34.81         0.97 o                         
   3  13   1         68.16         70.59         3.48 o                         
   4  13   1        340.22        326.04         7.80 o                         
   5  13   1         76.47         70.05         2.82 o                         
   6  13   1        119.37        116.51         5.21 o                         
   7  13   1         17.00         16.60         0.89 o                         
   8  13   1         11.30         10.10         1.43 o                         
  -8  14   1          0.50          1.35         1.40 o                         
  -7  14   1         23.83         25.99         2.61 o                         
  -6  14   1         20.76         22.84         1.62 o                         
  -5  14   1        403.96        407.62        13.41 o                         
  -4  14   1         26.10         32.58         4.78 o                         
  -3  14   1          2.37          1.12         0.76 o                         
  -2  14   1        713.99        799.37        14.57 o                         
  -1  14   1        362.96        347.03         5.12 o                         
   0  14   1        139.01        157.21         3.00 o                         
   1  14   1        943.80        964.60        16.03 o                         
   2  14   1         88.90         95.99         2.08 o                         
   3  14   1         55.56         59.97         2.22 o                         
   4  14   1         77.14         79.91         2.84 o                         
   5  14   1        135.66        122.82         3.90 o                         
   6  14   1        358.35        340.10        11.73 o                         
   7  14   1         44.26         47.27         1.19 o                         
   8  14   1          5.50          5.28         0.66 o                         
  -8  15   1         10.74         10.16         1.61 o                         
  -7  15   1         35.20         31.50         2.76 o                         
  -6  15   1        363.07        359.06        18.25 o                         
  -5  15   1        561.65        524.53        16.85 o                         
  -4  15   1         36.99         48.51         2.12 o                         
  -3  15   1        299.96        295.58         5.74 o                         
  -2  15   1        377.08        354.15         8.11 o                         
  -1  15   1         60.29         61.12         1.56 o                         
   0  15   1        514.02        548.53         8.80 o                         
   1  15   1        109.33        137.77         3.07 o                         
   2  15   1        674.86        689.95        12.21 o                         
   3  15   1         36.03         40.35         1.42 o                         
   4  15   1         56.57         50.31         2.30 o                         
   5  15   1        262.02        250.73         6.52 o                         
   6  15   1         22.86         22.29         3.13 o                         
   7  15   1          0.97          1.39         0.46 o                         
   8  15   1         66.45         64.62         1.79 o                         
  -8  16   1         72.70         65.95         2.16 o                         
  -7  16   1         94.91        105.40         4.74 o                         
  -6  16   1          0.44          0.64         1.08 o                         
  -5  16   1        369.53        359.63        12.06 o                         
  -4  16   1        179.24        179.58         9.22 o                         
  -3  16   1        884.66        902.02        15.98 o                         
  -2  16   1         12.95         18.55         1.29 o                         
  -1  16   1       1583.38       1576.90        27.57 o                         
   0  16   1       1594.35       1608.18        24.41 o                         
   1  16   1        566.33        532.58         8.51 o                         
   2  16   1        904.92        897.63        15.60 o                         
   3  16   1        381.32        371.71         8.33 o                         
   4  16   1        322.26        321.99        14.84 o                         
   5  16   1       1126.04       1187.67        25.81 o                         
   6  16   1        346.55        385.13         7.56 o                         
   7  16   1         43.23         41.74         1.44 o                         
  -8  17   1         23.99         21.97         1.26 o                         
  -7  17   1        297.20        302.01         7.25 o                         
  -6  17   1         20.25         23.92         1.93 o                         
  -5  17   1         70.52         78.20         3.64 o                         
  -4  17   1         15.79         16.30         1.54 o                         
  -3  17   1        177.34        178.58         3.86 o                         
  -2  17   1         84.02         66.36         1.64 o                         
  -1  17   1        274.45        261.62         6.20 o                         
   0  17   1         52.49         48.44         1.91 o                         
   1  17   1        270.74        256.16         4.92 o                         
   2  17   1         30.80         32.35         1.31 o                         
   3  17   1        689.47        673.33        16.79 o                         
   4  17   1         32.56         30.75         2.05 o                         
   5  17   1        406.71        403.62         9.67 o                         
   6  17   1         13.39         13.57         1.45 o                         
   7  17   1        258.70        259.98         4.34 o                         
  -8  18   1          4.32          7.08         0.78 o                         
  -7  18   1          0.35         -0.08         1.22 o                         
  -6  18   1         27.77         29.32         2.00 o                         
  -5  18   1         60.18         67.09         2.63 o                         
  -4  18   1        248.47        248.53         6.32 o                         
  -3  18   1         74.94         71.00         2.10 o                         
  -2  18   1        201.05        190.08         4.55 o                         
  -1  18   1        700.85        682.11        13.11 o                         
   0  18   1        798.25        832.36        18.10 o                         
   1  18   1         60.10         52.12         1.50 o                         
   2  18   1         75.36         78.96         1.74 o                         
   3  18   1       1088.60       1134.29        24.01 o                         
   4  18   1        458.01        452.29        10.64 o                         
   5  18   1          5.90          4.37         1.84 o                         
   6  18   1          0.06         -0.12         1.22 o                         
   7  18   1          2.52          3.07         0.58 o                         
  -8  19   1          0.41          0.61         0.58 o                         
  -7  19   1        100.28         98.77         2.97 o                         
  -5  19   1        364.90        356.95         8.59 o                         
  -4  19   1        299.80        297.22         7.38 o                         
  -3  19   1         20.29         22.81         1.32 o                         
  -2  19   1          9.29          9.21         0.99 o                         
  -1  19   1        754.91        715.46        20.85 o                         
   0  19   1        650.36        687.13        14.63 o                         
   1  19   1         63.60         62.35         1.72 o                         
   2  19   1         40.74         40.07         1.20 o                         
   3  19   1          0.12          1.16         1.39 o                         
   4  19   1         25.27         21.48         2.49 o                         
   5  19   1        308.41        319.59         7.91 o                         
   6  19   1         46.91         47.28         2.27 o                         
   7  19   1         53.19         49.94         1.34 o                         
  -7  20   1         15.51         17.07         1.35 o                         
  -6  20   1         41.24         33.82         3.41 o                         
  -5  20   1         10.16         12.04         1.67 o                         
  -4  20   1          1.13          1.92         1.34 o                         
  -3  20   1          4.63          3.27         1.31 o                         
  -2  20   1         55.23         52.85         1.46 o                         
  -1  20   1        197.42        196.08         7.78 o                         
   0  20   1        405.75        408.16         7.56 o                         
   1  20   1         33.51         37.05         1.66 o                         
   2  20   1         42.69         41.11         2.06 o                         
   3  20   1          0.37          0.84         1.21 o                         
   4  20   1        765.01        786.21        22.14 o                         
   5  20   1        458.96        471.10         9.01 o                         
   6  20   1         74.38         78.16         1.58 o                         
   7  20   1         70.12         67.35         3.23 o                         
  -7  21   1        103.81        114.46         4.26 o                         
  -6  21   1         12.01         11.16         1.37 o                         
  -5  21   1        414.36        422.91        11.15 o                         
  -4  21   1        291.71        287.97         8.88 o                         
  -3  21   1          4.24          4.37         1.07 o                         
  -2  21   1         21.50         19.29         0.84 o                         
  -1  21   1         47.06         56.40         2.59 o                         
   0  21   1         12.16          9.48         0.86 o                         
   1  21   1         28.57         26.85         1.13 o                         
   2  21   1         51.90         59.05         2.22 o                         
   3  21   1        171.62        201.16         4.86 o                         
   4  21   1        302.36        303.71         7.56 o                         
   5  21   1         98.33        106.86         3.31 o                         
   6  21   1         67.25         62.68         3.04 o                         
   7  21   1        122.17        108.04         6.69 o                         
  -7  22   1          1.26          2.77         0.82 o                         
  -6  22   1          7.92          3.63         1.12 o                         
  -5  22   1          2.07          1.46         0.90 o                         
  -4  22   1        141.89        131.08         6.75 o                         
  -3  22   1        198.67        210.40         4.54 o                         
  -2  22   1        137.90        146.86         4.19 o                         
  -1  22   1         34.22         34.53         3.16 o                         
   0  22   1          2.75          3.05         0.77 o                         
   1  22   1         19.48         17.86         1.01 o                         
   2  22   1        303.55        294.69         5.83 o                         
   3  22   1          0.06         -0.44         1.70 o                         
   4  22   1          2.75          3.12         1.43 o                         
   5  22   1         24.06         28.65         2.10 o                         
   6  22   1        162.56        155.60        11.95 o                         
  -7  23   1         12.04         11.77         1.35 o                         
  -6  23   1         74.78         79.29         7.93 o                         
  -5  23   1          8.95          6.03         0.88 o                         
  -4  23   1        175.35        190.50         7.62 o                         
  -3  23   1        120.00        131.76         3.21 o                         
  -2  23   1         73.14         74.45         2.72 o                         
  -1  23   1        276.48        281.64        10.74 o                         
   0  23   1         66.32         68.00         4.62 o                         
   1  23   1        248.91        270.62         7.98 o                         
   2  23   1        175.74        184.30         3.97 o                         
   3  23   1        218.57        224.94         6.14 o                         
   4  23   1         53.31         57.63         3.22 o                         
   5  23   1          2.88          3.89         2.20 o                         
   6  23   1         81.68         77.63         2.51 o                         
  -7  24   1        176.77        139.43         4.76 o                         
  -6  24   1        231.97        240.22         5.82 o                         
  -5  24   1          7.28          6.14         1.96 o                         
  -4  24   1          5.44          4.46         1.26 o                         
  -3  24   1         11.13         14.44         1.21 o                         
  -2  24   1        195.03        200.38         5.27 o                         
  -1  24   1        569.30        633.01        13.32 o                         
   0  24   1        200.73        207.84         4.73 o                         
   1  24   1        117.34        121.24         5.22 o                         
   2  24   1        175.23        198.52         6.99 o                         
   3  24   1        169.05        170.97         4.97 o                         
   4  24   1         33.85         39.01         3.78 o                         
   5  24   1         20.09         22.37         2.39 o                         
   6  24   1          1.20          0.50         0.91 o                         
  -6  25   1         10.62          9.01         1.03 o                         
  -5  25   1         21.91         20.30         1.92 o                         
  -4  25   1         46.84         45.36         1.63 o                         
  -3  25   1        563.20        588.02        21.63 o                         
  -2  25   1        232.92        228.73         5.23 o                         
  -1  25   1         24.23         25.10         1.36 o                         
   0  25   1          6.85          6.66         0.58 o                         
   1  25   1        322.68        334.65        21.00 o                         
   2  25   1         17.93         18.95         1.04 o                         
   3  25   1        480.22        485.90        11.33 o                         
   4  25   1         12.36         14.87         1.69 o                         
   5  25   1         14.09         14.25         2.01 o                         
   6  25   1          0.57          0.97         0.69 o                         
  -6  26   1        289.53        240.89         7.87 o                         
  -5  26   1        190.26        173.26         4.41 o                         
  -4  26   1         97.81        104.48         3.86 o                         
  -3  26   1        166.72        177.12        11.60 o                         
  -2  26   1          5.43          6.29         0.82 o                         
  -1  26   1         40.57         40.32         2.19 o                         
   0  26   1        280.24        295.44         9.13 o                         
   1  26   1        447.26        458.77         8.27 o                         
   2  26   1          3.69          4.40         0.70 o                         
   3  26   1        547.14        583.44        20.54 o                         
   4  26   1         93.09         90.65         3.78 o                         
   5  26   1         82.52         73.97         8.24 o                         
  -6  27   1        165.87        131.36         4.06 o                         
  -5  27   1         40.25         31.43         2.06 o                         
  -4  27   1         78.70         72.83         3.48 o                         
  -3  27   1         51.83         46.63         4.68 o                         
  -2  27   1         64.69         72.29         2.09 o                         
  -1  27   1        154.47        167.38         4.27 o                         
   0  27   1         40.39         46.20         2.51 o                         
   1  27   1         23.46         22.78         1.25 o                         
   2  27   1        101.68        103.78         2.91 o                         
   3  27   1         10.96         12.81         1.44 o                         
   4  27   1          5.69          3.04         1.30 o                         
   5  27   1        106.23         86.74         8.92 o                         
  -5  28   1          0.49          0.52         0.95 o                         
  -4  28   1         28.97         24.58         1.86 o                         
  -3  28   1        633.32        649.94        13.99 o                         
  -2  28   1        175.49        191.93         4.69 o                         
  -1  28   1         28.86         30.10         1.33 o                         
   0  28   1         86.83        101.36         2.72 o                         
   1  28   1          0.24          0.23         0.41 o                         
   2  28   1         80.86         75.58         2.68 o                         
   3  28   1          0.03          0.19         1.03 o                         
   4  28   1         12.98         11.64         1.92 o                         
   5  28   1         96.66         79.39         3.07 o                         
  -4  29   1        270.71        239.11         7.37 o                         
  -3  29   1          0.00          0.60         0.56 o                         
  -2  29   1         78.49         84.72         2.40 o                         
  -1  29   1         17.36         20.37         1.29 o                         
   0  29   1         31.70         35.42         1.39 o                         
   1  29   1         29.53         29.08         0.88 o                         
   2  29   1          1.46          1.65         0.59 o                         
   3  29   1          1.24          0.91         0.45 o                         
   4  29   1        129.42        103.04        13.56 o                         
  -4  30   1        355.93        336.95        10.15 o                         
  -3  30   1         78.98         79.52         2.76 o                         
  -2  30   1         27.76         29.03         1.50 o                         
  -1  30   1        243.77        266.91         6.16 o                         
   0  30   1         73.12         75.82         2.83 o                         
   1  30   1         21.07         24.38         1.06 o                         
   2  30   1         37.61         35.76         3.06 o                         
   3  30   1         26.96         20.52         2.70 o                         
   4  30   1          1.20          1.36         0.91 o                         
  -4  31   1          7.38          4.26         0.41 o                         
  -3  31   1         74.03         75.08         2.55 o                         
  -2  31   1         10.41          8.65         0.65 o                         
  -1  31   1        247.29        251.89         5.72 o                         
   0  31   1          6.96          5.71         0.56 o                         
   1  31   1         47.28         45.94         2.57 o                         
   2  31   1        227.85        229.99         7.83 o                         
   3  31   1         27.04         21.77         1.58 o                         
  -3  32   1         24.48         21.12         0.89 o                         
  -2  32   1          3.11          2.78         0.48 o                         
  -1  32   1         20.55         18.34         1.61 o                         
   0  32   1        653.22        623.57        13.38 o                         
   1  32   1        190.84        146.79         5.13 o                         
   2  32   1        157.14        118.93         4.27 o                         
  -1  33   1         97.83         70.85         2.32 o                         
   0  33   1        179.42        146.92         5.04 o                         
   1  33   1          2.51          1.78         0.91 o                         
  -9   0   2          7.80          6.71         1.22 o                         
  -8   0   2         95.28        104.32         3.06 o                         
  -7   0   2        812.36        789.39        17.32 o                         
  -6   0   2        629.46        616.39        11.33 o                         
  -5   0   2        108.99        108.92         3.14 o                         
  -4   0   2       1986.92       2212.75        47.06 o                         
  -3   0   2         50.68         48.84         1.78 o                         
  -2   0   2          3.06          1.59         2.26 o                         
  -1   0   2       2507.38       2296.93        48.61 o                         
   0   0   2         96.58        111.76         5.65 o                         
   1   0   2        388.28        400.85        13.99 o                         
   2   0   2       1307.97       1207.84        35.70 o                         
   3   0   2        325.56        322.53         8.93 o                         
   4   0   2        368.25        344.23         7.70 o                         
   5   0   2        378.64        335.52         7.79 o                         
   6   0   2        200.90        174.98         9.55 o                         
   7   0   2         12.61         12.45         0.99 o                         
   8   0   2         15.15         24.78         1.53 o                         
  -9   1   2         35.21         35.93         1.99 o                         
  -8   1   2        175.20        157.97         3.31 o                         
  -7   1   2        256.98        244.58         4.96 o                         
  -6   1   2        644.33        641.83         8.22 o                         
  -5   1   2         65.14         76.22         2.04 o                         
  -4   1   2         90.74         82.40         1.46 o                         
  -3   1   2        336.11        377.80         5.36 o                         
  -2   1   2        182.52        177.83         3.94 o                         
  -1   1   2        209.00        218.37        10.76 o                         
   0   1   2        628.24        622.19         9.90 o                         
   1   1   2       1039.32        908.26        74.16 o                         
   2   1   2        401.85        416.50         8.92 o                         
   3   1   2        996.75        942.31        14.15 o                         
   4   1   2         10.92         14.31         0.69 o                         
   5   1   2        208.89        168.38         3.56 o                         
   6   1   2        238.93        230.73         4.30 o                         
   7   1   2        360.27        388.95         6.06 o                         
   8   1   2         68.43         77.59         1.66 o                         
  -9   2   2         18.68         19.91         1.51 o                         
  -8   2   2        126.29        135.25         3.01 o                         
  -7   2   2        443.77        461.29         7.45 o                         
  -6   2   2         54.10         55.74         1.58 o                         
  -5   2   2       1101.98       1045.86        18.36 o                         
  -4   2   2        424.21        459.35         6.80 o                         
  -3   2   2       1599.49       1569.95        26.56 o                         
  -2   2   2         16.79         14.24         0.69 o                         
  -1   2   2       1815.11       1866.38        32.44 o                         
   0   2   2         40.40         35.76         1.27 o                         
   1   2   2         12.98         10.22         1.60 o                         
   2   2   2       6366.00       5932.69       122.73 o                         
   3   2   2          0.07          3.45         0.94 o                         
   4   2   2        370.64        348.07         4.51 o                         
   5   2   2         83.23         85.05         1.80 o                         
   6   2   2        111.52        110.24         2.54 o                         
   7   2   2         38.40         56.52         1.27 o                         
   8   2   2          4.57          8.24         0.66 o                         
  -9   3   2         95.67         87.02         3.34 o                         
  -8   3   2         16.03         16.79         1.13 o                         
  -7   3   2         45.90         51.44         2.35 o                         
  -6   3   2         84.40         74.74         1.85 o                         
  -5   3   2         27.29         22.22         1.41 o                         
  -4   3   2         27.43         38.12         1.15 o                         
  -3   3   2         15.60         12.12         0.54 o                         
  -2   3   2         20.33         20.87         0.80 o                         
  -1   3   2       7648.26       7378.39       138.38 o                         
   0   3   2          0.01          0.74         1.02 o                         
   1   3   2        709.19        695.41        16.80 o                         
   2   3   2          0.60          0.70         0.64 o                         
   3   3   2         58.36         40.52         0.96 o                         
   4   3   2         23.07         18.36         0.68 o                         
   5   3   2        213.83        213.86         3.64 o                         
   6   3   2         16.93         15.23         0.95 o                         
   7   3   2        103.51         97.35         2.04 o                         
   8   3   2         45.08         52.40         1.49 o                         
  -9   4   2         44.95         44.91         1.39 o                         
  -8   4   2         64.98         70.11         1.99 o                         
  -7   4   2       1325.26       1337.51        20.17 o                         
  -6   4   2        742.60        754.94        11.73 o                         
  -5   4   2          1.34          1.24         0.72 o                         
  -4   4   2        980.79        975.64        15.38 o                         
  -3   4   2        717.36        710.93         9.11 o                         
  -2   4   2       3994.84       3865.84        57.18 o                         
  -1   4   2       2550.60       2484.05        42.94 o                         
   0   4   2        309.16        285.74         7.74 o                         
   1   4   2       2800.83       2719.24        47.36 o                         
   2   4   2        120.93        126.63         2.70 o                         
   3   4   2        357.71        354.70         5.55 o                         
   4   4   2          8.13          9.40         0.68 o                         
   5   4   2        418.74        432.98         6.18 o                         
   6   4   2         35.63         26.17         1.13 o                         
   7   4   2         60.54         58.02         2.67 o                         
   8   4   2         98.95        129.89         3.05 o                         
  -9   5   2          0.69          0.23         0.60 o                         
  -8   5   2          1.27          1.34         0.85 o                         
  -7   5   2         77.01         78.54         1.70 o                         
  -6   5   2        409.10        403.72         7.89 o                         
  -5   5   2        244.57        248.52         8.08 o                         
  -4   5   2         23.34         27.61         0.84 o                         
  -3   5   2       1005.07        987.19        12.87 o                         
  -2   5   2         65.28         68.36         1.59 o                         
  -1   5   2       2287.14       2297.50        43.20 o                         
   0   5   2        157.64        122.19         3.60 o                         
   1   5   2        213.98        193.20         4.92 o                         
   2   5   2        176.21        161.95         2.22 o                         
   3   5   2          9.51          7.19         0.50 o                         
   4   5   2          2.86          7.60         0.61 o                         
   5   5   2        579.91        594.49         8.26 o                         
   6   5   2          0.55         -0.12         0.62 o                         
   7   5   2         60.49         63.92         1.87 o                         
   8   5   2         80.11         75.79         2.60 o                         
  -9   6   2          7.81          7.13         0.73 o                         
  -8   6   2        254.61        282.88         5.56 o                         
  -7   6   2        333.17        334.32         4.99 o                         
  -6   6   2         25.91         23.60         1.14 o                         
  -5   6   2         38.30         30.33         1.63 o                         
  -4   6   2        206.06        202.29         3.10 o                         
  -3   6   2       2822.97       2761.82        41.20 o                         
  -2   6   2       2187.76       2201.91        38.70 o                         
  -1   6   2       3636.17       3738.14        64.26 o                         
   0   6   2        249.73        246.84         6.33 o                         
   1   6   2         29.82         28.50         2.18 o                         
   2   6   2        374.15        362.70         4.47 o                         
   3   6   2       1398.78       1383.58        20.67 o                         
   4   6   2          1.06          3.17         0.65 o                         
   5   6   2        140.46        138.29         2.63 o                         
   6   6   2          4.06          7.81         0.62 o                         
   7   6   2         79.93         99.35         2.61 o                         
   8   6   2         27.35         34.68         1.42 o                         
  -9   7   2         26.46         19.74         1.43 o                         
  -8   7   2         63.07         56.73         2.13 o                         
  -7   7   2        736.26        725.88        11.36 o                         
  -6   7   2        141.66        144.79         3.35 o                         
  -5   7   2        610.06        546.12         9.96 o                         
  -4   7   2        899.56        807.87        10.29 o                         
  -3   7   2        474.67        486.25         8.27 o                         
  -2   7   2        146.13        164.90         4.45 o                         
  -1   7   2         12.81         13.87         1.69 o                         
   0   7   2       7292.37       7420.50       136.47 o                         
   1   7   2       5668.15       5512.89        80.30 o                         
   2   7   2         29.53         35.67         0.79 o                         
   3   7   2        815.94        819.69        12.42 o                         
   4   7   2          7.01         13.44         0.71 o                         
   5   7   2         27.12         28.50         0.96 o                         
   6   7   2        406.43        347.29         4.62 o                         
   7   7   2         20.72         21.04         1.05 o                         
   8   7   2          0.01          0.47         0.46 o                         
  -9   8   2         34.67         31.17         1.78 o                         
  -8   8   2         66.60         76.77         2.51 o                         
  -7   8   2         45.89         50.65         1.55 o                         
  -6   8   2        308.37        287.99         5.76 o                         
  -5   8   2         77.57         80.69         2.75 o                         
  -4   8   2        214.88        233.06         5.77 o                         
  -3   8   2       2592.98       2580.69        29.78 o                         
  -2   8   2        517.84        558.26        19.89 o                         
  -1   8   2         48.27         50.21         1.82 o                         
   0   8   2         98.29        112.47         2.82 o                         
   1   8   2       2422.13       2391.40        27.91 o                         
   2   8   2       1086.76       1089.70        12.59 o                         
   3   8   2         20.95         23.46         0.87 o                         
   4   8   2         31.39         34.45         1.04 o                         
   5   8   2        772.93        715.04         9.96 o                         
   6   8   2         89.33         78.73         1.57 o                         
   7   8   2          3.85          1.97         0.67 o                         
   8   8   2         49.18         55.16         3.26 o                         
  -9   9   2         19.13         20.46         1.23 o                         
  -8   9   2        197.80        192.54         4.87 o                         
  -7   9   2          3.95          2.46         0.86 o                         
  -6   9   2        473.75        462.55         8.69 o                         
  -5   9   2        120.32         88.78         2.85 o                         
  -4   9   2          0.30          1.22         0.62 o                         
  -3   9   2        482.75        508.45         6.22 o                         
  -2   9   2         41.77         46.93         1.64 o                         
  -1   9   2       3079.87       3052.66        44.07 o                         
   0   9   2         56.34         67.73         1.72 o                         
   1   9   2          8.72          7.07         0.37 o                         
   2   9   2       2016.95       1974.42        19.61 o                         
   3   9   2         39.26         27.99         0.96 o                         
   4   9   2         59.47         65.53         1.70 o                         
   5   9   2        418.44        398.61         5.81 o                         
   6   9   2         28.75         34.75         1.17 o                         
   7   9   2          1.14          0.98         0.60 o                         
   8   9   2         39.87         44.69         2.41 o                         
  -9  10   2         19.56         18.10         1.04 o                         
  -8  10   2          2.45          3.08         1.01 o                         
  -7  10   2        485.86        494.32         9.19 o                         
  -6  10   2          1.04          1.45         1.18 o                         
  -5  10   2          0.04         -0.30         1.14 o                         
  -4  10   2        570.99        594.37        10.73 o                         
  -3  10   2        965.77        956.35        11.16 o                         
  -2  10   2        160.49        140.71         2.31 o                         
  -1  10   2         19.77         24.14         0.99 o                         
   0  10   2        303.10        349.86         5.82 o                         
   1  10   2        193.75        171.88         4.47 o                         
   2  10   2        226.83        205.84         2.57 o                         
   3  10   2        658.56        650.52        11.63 o                         
   4  10   2        316.97        318.87         7.35 o                         
   5  10   2          0.07          1.90         1.22 o                         
   6  10   2        105.15        102.51         2.76 o                         
   7  10   2        124.47        134.24         3.82 o                         
   8  10   2          0.78          0.57         0.33 o                         
  -9  11   2          3.21          2.98         0.73 o                         
  -8  11   2          3.40          2.71         0.96 o                         
  -7  11   2         17.01         18.68         1.21 o                         
  -6  11   2        204.57        191.25         4.18 o                         
  -5  11   2        253.09        266.65         6.59 o                         
  -4  11   2        737.87        759.87        13.53 o                         
  -3  11   2        191.90        188.16         2.81 o                         
  -2  11   2        461.51        553.29        10.25 o                         
  -1  11   2        854.56        999.23        16.20 o                         
   0  11   2        184.95        198.39         3.17 o                         
   1  11   2        402.25        390.65         4.89 o                         
   2  11   2         20.25         12.12         1.07 o                         
   3  11   2        220.37        200.11         5.14 o                         
   4  11   2          1.36          3.55         1.40 o                         
   5  11   2        438.98        403.93         7.92 o                         
   6  11   2          4.00          3.45         0.63 o                         
   7  11   2          0.62          0.50         0.55 o                         
   8  11   2         10.33          9.33         0.83 o                         
  -9  12   2          4.05          5.41         0.80 o                         
  -8  12   2        114.66        109.40         3.06 o                         
  -7  12   2         88.09         89.67         3.01 o                         
  -6  12   2        227.62        231.74         5.92 o                         
  -5  12   2        568.98        585.46        10.96 o                         
  -4  12   2        255.72        244.96         5.89 o                         
  -3  12   2         15.38         14.10         0.73 o                         
  -2  12   2       1404.94       1410.18        19.28 o                         
  -1  12   2       5983.11       6323.02        92.16 o                         
   0  12   2       4313.45       4499.16        50.68 o                         
   1  12   2         55.88         49.36         1.04 o                         
   2  12   2         21.81         22.33         1.80 o                         
   3  12   2         11.76         10.05         1.15 o                         
   4  12   2        126.02        116.08         3.77 o                         
   5  12   2        462.35        432.71        16.58 o                         
   6  12   2        138.11        145.46         2.50 o                         
   7  12   2        147.24        148.62         3.56 o                         
   8  12   2        117.32        119.75         3.88 o                         
  -9  13   2         21.07         23.92         1.50 o                         
  -8  13   2         98.47        117.64         3.17 o                         
  -7  13   2         17.67         15.99         1.49 o                         
  -6  13   2          1.56          0.97         1.18 o                         
  -5  13   2        285.58        286.73        13.33 o                         
  -4  13   2        109.67        100.71         3.13 o                         
  -3  13   2          1.42          2.06         0.76 o                         
  -2  13   2       1664.99       1674.46        22.93 o                         
  -1  13   2         79.68         94.29         1.97 o                         
   0  13   2       1904.20       1960.16        23.89 o                         
   1  13   2        488.86        510.16         8.15 o                         
   2  13   2        838.11        844.88        18.36 o                         
   3  13   2        259.57        266.08         5.45 o                         
   4  13   2        363.07        367.69         7.31 o                         
   5  13   2         67.89         66.93         2.86 o                         
   6  13   2        639.15        672.14        10.05 o                         
   7  13   2          5.61          5.19         0.56 o                         
  -9  14   2        469.37        417.52        12.75 o                         
  -8  14   2         22.29         31.14         1.34 o                         
  -7  14   2         61.81         64.34         2.41 o                         
  -6  14   2         34.13         28.42         1.71 o                         
  -5  14   2          4.22          3.75         1.35 o                         
  -4  14   2         42.20         40.61         3.30 o                         
  -3  14   2        185.42        185.02         3.91 o                         
  -2  14   2       1341.90       1335.74        20.30 o                         
  -1  14   2         13.02         25.46         1.16 o                         
   0  14   2       3972.82       4026.86        53.27 o                         
   1  14   2         35.73         44.48         2.36 o                         
   2  14   2         66.55         59.13         1.91 o                         
   3  14   2         23.60         20.16         2.08 o                         
   4  14   2       1514.36       1484.94        31.80 o                         
   5  14   2       1277.55       1320.60        37.22 o                         
   6  14   2        396.35        404.02         6.96 o                         
   7  14   2         29.97         34.15         0.99 o                         
  -8  15   2          1.21          2.17         1.53 o                         
  -7  15   2         43.16         40.35         1.91 o                         
  -6  15   2        320.72        315.04        12.40 o                         
  -5  15   2         98.05         97.21         3.28 o                         
  -4  15   2        168.34        186.10         6.60 o                         
  -3  15   2        174.24        174.08         3.77 o                         
  -2  15   2        525.92        527.60         9.59 o                         
  -1  15   2       2126.52       2175.93        75.99 o                         
   0  15   2          2.57          4.17         0.53 o                         
   1  15   2         10.82          8.07         1.19 o                         
   2  15   2       1234.03       1242.78        21.79 o                         
   3  15   2        154.67        147.41         4.30 o                         
   4  15   2        256.95        241.62         5.27 o                         
   5  15   2         75.23         83.31         2.65 o                         
   6  15   2         48.24         50.24         1.28 o                         
   7  15   2        118.13        135.52         2.64 o                         
  -8  16   2        204.93        240.22         5.68 o                         
  -7  16   2          3.03          6.59         1.48 o                         
  -6  16   2         11.58         11.94         1.17 o                         
  -5  16   2        153.19        165.39         4.68 o                         
  -4  16   2          0.94          0.78         1.34 o                         
  -3  16   2         29.32         29.60         1.42 o                         
  -2  16   2          1.69          1.94         0.80 o                         
  -1  16   2        300.98        316.75        10.58 o                         
   0  16   2          0.36          0.98         0.49 o                         
   1  16   2        179.24        196.92         4.10 o                         
   2  16   2         47.28         54.95         1.36 o                         
   3  16   2          1.88          1.54         1.44 o                         
   4  16   2        179.18        177.43         4.22 o                         
   5  16   2         65.12         68.14         1.84 o                         
   6  16   2         74.24         80.92         1.71 o                         
   7  16   2         10.75         13.48         0.84 o                         
  -8  17   2         14.32         16.13         1.12 o                         
  -7  17   2         76.03         82.98         3.52 o                         
  -6  17   2         99.77        108.39         4.87 o                         
  -5  17   2          0.17         -0.11         1.45 o                         
  -4  17   2         63.47         77.76         2.83 o                         
  -3  17   2        161.35        177.61         5.08 o                         
  -2  17   2         58.96         70.58         3.14 o                         
  -1  17   2        155.92        159.86         4.37 o                         
   0  17   2          6.31          8.70         0.65 o                         
   1  17   2        195.41        201.89         4.22 o                         
   2  17   2        218.47        218.65         5.41 o                         
   3  17   2        724.21        700.04        10.99 o                         
   4  17   2         30.26         31.91         2.21 o                         
   5  17   2         12.11         11.57         0.94 o                         
   6  17   2         25.95         32.02         0.95 o                         
   7  17   2         40.25         42.06         1.24 o                         
  -8  18   2          0.69          1.94         0.81 o                         
  -7  18   2          0.91          1.37         1.12 o                         
  -6  18   2        660.95        714.50        15.86 o                         
  -5  18   2          0.01          0.59         1.41 o                         
  -4  18   2         78.82         81.41         2.98 o                         
  -3  18   2         10.07         10.08         1.15 o                         
  -2  18   2         52.81         54.10         2.14 o                         
  -1  18   2        657.81        685.50        15.26 o                         
   0  18   2          2.45          4.39         1.37 o                         
   1  18   2        274.97        290.24         5.76 o                         
   2  18   2         28.62         30.60         1.12 o                         
   3  18   2        899.86        884.65        16.07 o                         
   4  18   2        369.86        372.71         9.07 o                         
   5  18   2        127.02        125.07         2.96 o                         
   6  18   2        175.16        181.32         3.11 o                         
   7  18   2         36.43         30.72         1.78 o                         
  -8  19   2          8.51          5.39         1.25 o                         
  -7  19   2          2.27          2.24         0.87 o                         
  -6  19   2          2.29          1.70         1.22 o                         
  -5  19   2        850.78        814.06        18.05 o                         
  -4  19   2         90.11         99.36         6.03 o                         
  -3  19   2        436.19        438.57         8.38 o                         
  -2  19   2         76.58         87.32         2.89 o                         
  -1  19   2          2.64          3.89         0.74 o                         
   0  19   2         11.92          9.98         1.54 o                         
   1  19   2         67.54         62.66         1.93 o                         
   2  19   2         23.59         27.67         1.38 o                         
   3  19   2        362.88        402.35         9.88 o                         
   4  19   2        411.65        437.97        14.94 o                         
   5  19   2         33.77         39.07         2.32 o                         
   6  19   2         38.79         39.50         1.21 o                         
  -8  20   2          1.68          1.76         0.85 o                         
  -7  20   2        106.85        103.81         2.92 o                         
  -6  20   2          0.46          0.48         1.13 o                         
  -5  20   2         14.09         10.96         1.57 o                         
  -4  20   2        123.65        127.06         8.93 o                         
  -3  20   2         34.99         39.69         1.71 o                         
  -2  20   2         17.08         18.45         1.49 o                         
  -1  20   2         94.33         94.46         3.34 o                         
   0  20   2         25.97         29.99         1.95 o                         
   1  20   2        136.16        137.84         5.34 o                         
   2  20   2          0.22         -0.01         0.80 o                         
   3  20   2          6.14          3.74         2.81 o                         
   4  20   2        145.30        149.63         4.73 o                         
   5  20   2        105.07        104.08         4.81 o                         
   6  20   2         40.01         47.49         1.30 o                         
  -7  21   2          0.61          0.66         0.82 o                         
  -6  21   2         61.34         66.77         3.44 o                         
  -5  21   2          2.79          1.33         1.35 o                         
  -4  21   2        504.42        506.80        11.71 o                         
  -3  21   2        757.99        787.50        16.98 o                         
  -2  21   2         18.85         21.01         2.74 o                         
  -1  21   2         21.03         25.82         1.94 o                         
   0  21   2        487.02        537.74        12.42 o                         
   1  21   2         50.08         50.32         1.69 o                         
   2  21   2        453.48        482.50         9.00 o                         
   3  21   2        176.82        170.67         7.35 o                         
   4  21   2        134.35        138.76         4.40 o                         
   5  21   2        121.84        130.06         5.54 o                         
   6  21   2         21.14         21.34         0.78 o                         
  -7  22   2        303.15        256.12        41.48 o                         
  -6  22   2        151.61        142.55         3.46 o                         
  -5  22   2         17.81         20.30         3.32 o                         
  -4  22   2        464.82        469.09        10.92 o                         
  -3  22   2        515.99        534.53        10.06 o                         
  -2  22   2        392.85        425.23        14.52 o                         
  -1  22   2          2.93          3.57         2.52 o                         
   0  22   2          6.17          3.25         1.84 o                         
   1  22   2          1.85          1.61         0.78 o                         
   2  22   2          5.77          6.11         0.90 o                         
   3  22   2         79.96         84.71         4.78 o                         
   4  22   2         39.28         39.34         2.43 o                         
   5  22   2          3.42          6.05         2.06 o                         
   6  22   2         42.63         43.69         2.43 o                         
  -7  23   2        105.12         81.55         2.25 o                         
  -6  23   2          0.19          0.41         0.81 o                         
  -5  23   2          9.40         35.23        18.37 o                         
  -4  23   2          3.44          3.69         1.31 o                         
  -3  23   2          4.00          3.52         1.10 o                         
  -2  23   2         94.88        104.93         3.10 o                         
  -1  23   2          3.90          5.54         2.49 o                         
   0  23   2          0.03         -0.35         1.44 o                         
   1  23   2         90.12         89.27         2.37 o                         
   2  23   2          2.91          2.87         0.87 o                         
   3  23   2         32.07         36.33         3.39 o                         
   4  23   2         10.36          8.44         1.71 o                         
   5  23   2        137.15        139.80         3.95 o                         
  -6  24   2          4.31          1.35         1.39 o                         
  -5  24   2          0.24          0.60         1.67 o                         
  -4  24   2        348.99        358.86        17.39 o                         
  -3  24   2        119.81        126.21         3.93 o                         
  -2  24   2         35.10         37.97         1.51 o                         
  -1  24   2        306.03        346.58        12.27 o                         
   0  24   2         18.46         17.34         1.18 o                         
   1  24   2        156.51        164.66         3.64 o                         
   2  24   2        230.08        247.78         5.08 o                         
   3  24   2        158.04        173.79         5.06 o                         
   4  24   2         71.67         76.60         4.07 o                         
   5  24   2        452.51        477.01        10.71 o                         
  -6  25   2         16.30         12.50         0.56 o                         
  -5  25   2        162.88        144.06         6.34 o                         
  -4  25   2        707.20        704.85        40.14 o                         
  -3  25   2         11.00         11.22         1.04 o                         
  -2  25   2         75.63         82.01         3.14 o                         
  -1  25   2         79.28        103.53         5.21 o                         
   0  25   2        388.07        429.21        10.80 o                         
   1  25   2         92.59         99.13         6.91 o                         
   2  25   2          0.20          0.22         1.57 o                         
   3  25   2         13.37         12.55         1.77 o                         
   4  25   2         19.38         16.01         2.21 o                         
   5  25   2         85.93         81.07         2.38 o                         
  -6  26   2          8.51          7.81         0.51 o                         
  -5  26   2         29.41         25.42         0.97 o                         
  -4  26   2        178.28        180.52         4.21 o                         
  -3  26   2          2.22          2.49         0.77 o                         
  -2  26   2        702.38        793.07        17.68 o                         
  -1  26   2         60.55         64.93         4.06 o                         
   0  26   2        337.31        355.29         8.28 o                         
   1  26   2         69.15         63.91         2.34 o                         
   2  26   2        430.86        413.10        13.70 o                         
   3  26   2        172.59        160.30         4.49 o                         
   4  26   2         59.26         60.45         3.12 o                         
   5  26   2         17.66         14.62         1.32 o                         
  -5  27   2        146.52        135.78        10.01 o                         
  -4  27   2          3.15          3.46         0.66 o                         
  -3  27   2         30.43         31.99         2.20 o                         
  -2  27   2          0.03          1.18         1.42 o                         
  -1  27   2         93.49        107.89         5.06 o                         
   0  27   2         22.10         27.48         2.00 o                         
   1  27   2          4.67          5.82         0.81 o                         
   2  27   2        113.64        102.63         4.41 o                         
   3  27   2          1.55          2.00         1.18 o                         
   4  27   2         52.05         45.06         2.89 o                         
  -5  28   2         37.83         33.81         1.30 o                         
  -4  28   2         18.13         16.29         0.82 o                         
  -3  28   2          1.51          2.54         1.20 o                         
  -2  28   2         48.08         50.56         2.18 o                         
  -1  28   2        251.09        279.37         5.57 o                         
   0  28   2        136.15        146.69         3.82 o                         
   1  28   2        157.31        150.94         8.54 o                         
   2  28   2        183.38        165.99        17.04 o                         
   3  28   2        273.64        215.05         7.27 o                         
   4  28   2         45.45         42.99         2.19 o                         
  -4  29   2         16.30         19.47         1.48 o                         
  -3  29   2          2.31          2.42         0.95 o                         
  -2  29   2        200.14        214.99         5.37 o                         
  -1  29   2        121.88        124.95         2.77 o                         
   0  29   2        141.75        155.07         4.67 o                         
   1  29   2         53.64         55.71         3.33 o                         
   2  29   2          0.24          0.46         1.67 o                         
  -4  30   2         99.25         95.99         3.10 o                         
  -3  30   2         91.54         89.71         3.56 o                         
  -2  30   2         85.83         91.86         3.99 o                         
  -1  30   2          0.62          0.70         0.57 o                         
   0  30   2        152.20        165.52         3.80 o                         
   1  30   2          7.15          4.60         1.68 o                         
   2  30   2          1.53          0.29         1.35 o                         
  -3  31   2          3.10          2.37         0.83 o                         
  -2  31   2          0.13          0.15         0.51 o                         
  -1  31   2        383.84        385.52         8.24 o                         
   0  31   2         19.12         19.03         1.14 o                         
   1  31   2        105.12         98.92         3.99 o                         
   2  31   2        161.71        129.91         4.73 o                         
  -2  32   2         15.99         15.00         0.74 o                         
  -1  32   2         42.72         39.44         1.21 o                         
   0  32   2         18.09         16.51         1.59 o                         
   1  32   2         29.55         20.95         1.43 o                         
  -9   1   3         10.07          8.99         0.99 o                         
  -8   1   3         12.50         13.20         0.94 o                         
  -7   1   3        322.11        330.68         5.63 o                         
  -6   1   3        194.04        206.92         5.28 o                         
  -5   1   3         96.95        109.59         3.28 o                         
  -4   1   3         23.25         31.34         1.08 o                         
  -3   1   3         34.27         35.43         1.13 o                         
  -2   1   3          9.68         13.57         0.81 o                         
  -1   1   3        185.17        164.00         2.36 o                         
   0   1   3        293.85        283.54         9.60 o                         
   1   1   3        528.35        535.24         9.96 o                         
   2   1   3          0.01         -0.08         0.53 o                         
   3   1   3          0.45          1.66         0.52 o                         
   4   1   3        102.20        109.56         3.85 o                         
   5   1   3          2.70          9.57         0.79 o                         
   6   1   3         38.43         24.40         0.96 o                         
   7   1   3         48.89         57.04         2.24 o                         
  -9   2   3        214.28        227.86         6.07 o                         
  -8   2   3         60.47         60.71         2.96 o                         
  -7   2   3        313.81        328.33         6.48 o                         
  -6   2   3         13.55         17.03         1.44 o                         
  -5   2   3        828.73        885.58        18.60 o                         
  -4   2   3       1671.91       1669.39        17.81 o                         
  -3   2   3       1156.28       1144.61        15.30 o                         
  -2   2   3          3.23          2.85         0.47 o                         
  -1   2   3        629.06        592.94         9.22 o                         
   0   2   3       1293.76       1226.73        18.36 o                         
   1   2   3        883.05        887.88        13.56 o                         
   2   2   3          6.59          6.14         0.44 o                         
   3   2   3        484.32        483.61         7.49 o                         
   4   2   3         79.29         81.74         1.82 o                         
   5   2   3       1047.72       1053.78        18.24 o                         
   6   2   3         30.44         30.66         0.97 o                         
   7   2   3          1.92          2.86         0.87 o                         
  -9   3   3         23.05         26.70         1.03 o                         
  -8   3   3          9.07          7.93         0.87 o                         
  -7   3   3        801.63        815.49        12.69 o                         
  -6   3   3       1463.51       1478.90        25.79 o                         
  -5   3   3         15.93          9.06         0.92 o                         
  -4   3   3       1937.50       1943.26        36.63 o                         
  -3   3   3        150.04        163.74         2.21 o                         
  -2   3   3        228.24        186.86         2.75 o                         
  -1   3   3         42.51         37.10         1.09 o                         
   0   3   3        950.81        886.79        20.40 o                         
   1   3   3         19.24         18.19         1.12 o                         
   2   3   3         26.77         28.28         0.77 o                         
   3   3   3          0.84          1.88         0.58 o                         
   4   3   3       1474.86       1406.85        24.35 o                         
   5   3   3        173.72        155.24         4.12 o                         
   6   3   3        206.75        217.29         4.66 o                         
   7   3   3         95.76         95.91         3.33 o                         
  -9   4   3          0.17          1.13         0.74 o                         
  -8   4   3        174.24        174.47         4.17 o                         
  -7   4   3        128.22        136.50         2.82 o                         
  -6   4   3        153.12        141.47         4.51 o                         
  -5   4   3        120.39        120.04         2.99 o                         
  -4   4   3          5.44          2.80         0.55 o                         
  -3   4   3         98.78         89.97         1.43 o                         
  -2   4   3          9.24          2.35         0.44 o                         
  -1   4   3         11.90          6.37         0.54 o                         
   0   4   3        350.50        333.82         9.02 o                         
   1   4   3          1.58          4.27         0.50 o                         
   2   4   3        334.73        332.21         5.24 o                         
   3   4   3       1253.03       1177.17        20.40 o                         
   4   4   3          0.02          2.11         0.60 o                         
   5   4   3        102.35         91.99         1.85 o                         
   6   4   3         29.44         27.54         1.07 o                         
   7   4   3         75.90         79.12         3.20 o                         
  -9   5   3         43.08         43.43         2.81 o                         
  -8   5   3        318.30        333.89         6.22 o                         
  -7   5   3          0.01          1.11         0.91 o                         
  -6   5   3          0.06         -0.24         1.11 o                         
  -5   5   3        449.29        447.01        10.30 o                         
  -4   5   3          0.29          0.45         0.58 o                         
  -3   5   3         32.37         26.60         0.77 o                         
  -2   5   3        842.86        878.13         8.56 o                         
  -1   5   3        938.05        863.83        11.63 o                         
   0   5   3       1364.43       1368.98        16.95 o                         
   1   5   3       1290.56       1240.46        15.46 o                         
   2   5   3        621.32        619.86         9.49 o                         
   3   5   3        153.69        146.28         2.60 o                         
   4   5   3        363.55        348.86         5.63 o                         
   5   5   3       2285.71       2195.16        29.26 o                         
   6   5   3         87.51         94.62         2.57 o                         
   7   5   3        153.70        166.34         5.67 o                         
  -9   6   3         49.76         51.05         1.67 o                         
  -8   6   3         21.23         15.17         1.13 o                         
  -7   6   3        145.90        145.91         3.59 o                         
  -6   6   3         78.04         66.61         1.84 o                         
  -5   6   3         65.57         68.36         3.34 o                         
  -4   6   3        207.61        210.99         3.06 o                         
  -3   6   3         64.78         80.39         1.35 o                         
  -2   6   3        805.85        842.31         8.27 o                         
  -1   6   3        628.67        680.47         8.02 o                         
   0   6   3          8.91         18.36         0.56 o                         
   1   6   3         23.07         26.59         1.12 o                         
   2   6   3        661.07        597.97         8.55 o                         
   3   6   3        853.91        819.18        11.11 o                         
   4   6   3         54.63         48.45         1.25 o                         
   5   6   3          0.70          1.81         0.57 o                         
   6   6   3          0.03         -0.36         0.74 o                         
   7   6   3         21.02         28.22         2.96 o                         
  -9   7   3        105.56        126.62         3.56 o                         
  -8   7   3         94.87         85.49         2.75 o                         
  -7   7   3         96.14         94.25         2.30 o                         
  -6   7   3        592.02        559.34        12.60 o                         
  -5   7   3        123.15        129.84         3.67 o                         
  -4   7   3        189.27        196.58         3.15 o                         
  -3   7   3         27.19         27.59         0.95 o                         
  -2   7   3        177.55        199.41         2.32 o                         
  -1   7   3       1047.73       1134.75        13.91 o                         
   0   7   3        646.01        631.30         7.63 o                         
   1   7   3        527.32        534.00         7.60 o                         
   2   7   3        232.52        229.01         3.57 o                         
   3   7   3         32.38         38.52         1.07 o                         
   4   7   3        140.94        139.01         2.98 o                         
   5   7   3         54.99         51.00         1.70 o                         
   6   7   3          7.69          6.08         1.37 o                         
   7   7   3         12.20         16.11         0.81 o                         
  -9   8   3         54.92         67.47         1.95 o                         
  -8   8   3        140.23        156.09         4.17 o                         
  -7   8   3        347.98        338.70         5.78 o                         
  -6   8   3        146.68        169.97         3.88 o                         
  -5   8   3        729.11        710.82        22.06 o                         
  -4   8   3          4.87          2.18         0.64 o                         
  -3   8   3        194.62        184.51         2.66 o                         
  -2   8   3        124.63         89.96         1.43 o                         
  -1   8   3        129.43        154.86         2.28 o                         
   0   8   3          4.32          2.76         0.54 o                         
   1   8   3         15.78         26.88         1.03 o                         
   2   8   3       1541.42       1514.40        22.30 o                         
   3   8   3        126.85        118.98         2.59 o                         
   4   8   3        787.59        746.10        11.56 o                         
   5   8   3        251.09        244.40         4.81 o                         
   6   8   3          1.26          0.64         1.19 o                         
   7   8   3          6.13          7.37         0.62 o                         
  -9   9   3         86.61         88.38         2.33 o                         
  -8   9   3         63.09         67.65         2.35 o                         
  -7   9   3        247.04        279.03         4.89 o                         
  -6   9   3         34.57         29.99         1.58 o                         
  -5   9   3        303.09        316.24         7.55 o                         
  -4   9   3        614.55        608.83         8.53 o                         
  -3   9   3        250.13        237.43         3.09 o                         
  -2   9   3        188.48        192.36         2.65 o                         
  -1   9   3        692.68        622.94         8.07 o                         
   0   9   3         68.26         71.94         1.65 o                         
   1   9   3        985.27       1013.69        15.71 o                         
   2   9   3        157.46        161.89         2.86 o                         
   3   9   3         61.31         56.70         1.70 o                         
   4   9   3        249.59        247.64         6.82 o                         
   5   9   3        689.37        702.98        20.37 o                         
   6   9   3         36.27         32.03         2.66 o                         
   7   9   3         19.68         23.30         0.90 o                         
  -9  10   3         49.40         51.28         2.30 o                         
  -8  10   3         42.39         53.56         2.04 o                         
  -7  10   3        808.95        854.44        13.25 o                         
  -6  10   3        452.63        466.17         8.87 o                         
  -5  10   3         63.64         73.71         2.64 o                         
  -4  10   3         10.00          9.77         0.73 o                         
  -3  10   3        156.97        143.13         2.41 o                         
  -2  10   3       2060.18       1957.62        23.77 o                         
  -1  10   3       2352.97       2281.11        25.77 o                         
   0  10   3         14.74         10.59         0.69 o                         
   1  10   3       1225.60       1187.80        18.40 o                         
   2  10   3        133.75        140.77         2.55 o                         
   3  10   3        117.53        118.98         2.31 o                         
   4  10   3         57.15         53.36         1.40 o                         
   5  10   3         26.16         20.37         3.96 o                         
   6  10   3          8.76          9.76         1.07 o                         
   7  10   3         15.99         15.54         1.05 o                         
  -9  11   3         33.67         40.25         1.94 o                         
  -8  11   3          2.76          2.27         1.03 o                         
  -7  11   3          1.80          3.22         1.27 o                         
  -6  11   3        212.22        216.23         4.04 o                         
  -5  11   3          1.69          4.42         1.57 o                         
  -4  11   3        144.12        146.72         2.87 o                         
  -3  11   3          7.55          8.49         0.67 o                         
  -2  11   3         32.02         38.40         1.22 o                         
  -1  11   3          2.35          1.77         0.68 o                         
   0  11   3       1236.61       1229.45        18.49 o                         
   1  11   3          1.63          2.31         0.71 o                         
   2  11   3         63.35         78.91         2.93 o                         
   3  11   3        646.33        601.04        17.88 o                         
   4  11   3          0.84          2.95         0.91 o                         
   5  11   3         38.13         40.50         1.53 o                         
   6  11   3        106.01        129.98         2.72 o                         
   7  11   3          0.21          1.35         0.45 o                         
  -9  12   3         80.55         84.15         3.12 o                         
  -8  12   3         16.94         16.97         1.26 o                         
  -7  12   3        165.47        167.61         5.53 o                         
  -6  12   3        729.76        753.06        16.76 o                         
  -5  12   3         11.91         22.78         1.40 o                         
  -4  12   3        171.12        178.17         3.83 o                         
  -3  12   3        262.71        247.35         4.34 o                         
  -2  12   3        152.83        174.36         2.86 o                         
  -1  12   3       1306.00       1316.19        19.79 o                         
   0  12   3          0.14          3.08         0.51 o                         
   1  12   3        128.96        145.72         3.70 o                         
   2  12   3         47.96         45.88         3.32 o                         
   3  12   3        475.59        445.43         8.36 o                         
   4  12   3          1.31          1.01         0.88 o                         
   5  12   3         31.41         25.16         1.66 o                         
   6  12   3        207.04        221.17         4.92 o                         
   7  12   3          6.35          6.83         0.63 o                         
  -8  13   3        207.27        202.31         4.94 o                         
  -7  13   3         55.18         61.68         3.07 o                         
  -6  13   3          4.50          3.39         1.54 o                         
  -5  13   3         94.04         69.85         2.74 o                         
  -4  13   3        274.01        273.43         6.68 o                         
  -3  13   3        600.76        576.79         9.18 o                         
  -2  13   3        105.07        104.17         2.14 o                         
  -1  13   3        294.83        277.64         4.61 o                         
   0  13   3       1048.17       1050.56        15.90 o                         
   1  13   3         19.47         18.86         1.03 o                         
   2  13   3        840.41        833.02        18.55 o                         
   3  13   3        943.34        967.95        17.10 o                         
   4  13   3         30.87         30.04         1.39 o                         
   5  13   3         28.67         31.06         1.34 o                         
   6  13   3          0.26          0.16         0.55 o                         
   7  13   3         17.08         17.99         0.86 o                         
  -8  14   3         21.49         25.08         1.30 o                         
  -7  14   3         29.71         29.34         1.59 o                         
  -6  14   3        380.54        360.60        11.93 o                         
  -5  14   3        557.61        553.46        12.67 o                         
  -4  14   3         14.83         17.35         1.67 o                         
  -3  14   3        575.07        583.57         9.62 o                         
  -2  14   3          1.07          2.00         2.54 o                         
  -1  14   3          6.66          4.67         0.55 o                         
   0  14   3         20.61         17.78         0.85 o                         
   1  14   3         15.87         19.95         0.87 o                         
   2  14   3        806.44        878.62        27.59 o                         
   3  14   3         36.47         32.64         3.69 o                         
   4  14   3        260.08        245.78         5.07 o                         
   5  14   3        145.40        139.25         3.96 o                         
   6  14   3         44.16         49.92         1.29 o                         
   7  14   3          3.07          4.82         0.46 o                         
  -8  15   3          3.19          2.10         1.01 o                         
  -7  15   3        149.59        162.01         3.51 o                         
  -6  15   3          9.82          9.65         1.58 o                         
  -5  15   3         15.39         16.95         1.71 o                         
  -4  15   3        477.94        446.84        11.63 o                         
  -3  15   3        115.39        111.65         2.44 o                         
  -2  15   3       1223.59       1277.80        27.11 o                         
  -1  15   3       1474.41       1564.34        23.47 o                         
   0  15   3          8.83         12.20         0.74 o                         
   1  15   3         15.84         17.39         0.86 o                         
   2  15   3         12.26         11.84         2.62 o                         
   3  15   3        244.46        228.77         6.36 o                         
   4  15   3         14.80         13.11         1.49 o                         
   5  15   3          2.96          2.60         0.73 o                         
   6  15   3          5.03          5.68         0.53 o                         
  -8  16   3         65.89         69.33         2.73 o                         
  -7  16   3        203.36        192.72         4.06 o                         
  -6  16   3          2.63          4.94         1.50 o                         
  -5  16   3         14.35          9.11         1.58 o                         
  -4  16   3          0.02          1.75         1.61 o                         
  -3  16   3        194.96        188.11         3.60 o                         
  -2  16   3        893.84        955.02        24.35 o                         
  -1  16   3         45.66         53.63         1.26 o                         
   0  16   3        122.84        115.19         2.34 o                         
   1  16   3        182.15        180.85         3.70 o                         
   2  16   3         43.05         37.14         2.81 o                         
   3  16   3        395.06        399.56        10.76 o                         
   4  16   3         85.30         89.52         4.78 o                         
   5  16   3          0.17          0.44         0.71 o                         
   6  16   3         18.14         21.27         1.11 o                         
  -8  17   3         36.61         32.40         1.50 o                         
  -7  17   3         36.27         38.81         1.78 o                         
  -6  17   3        553.11        545.47        12.39 o                         
  -5  17   3        374.12        381.43         9.64 o                         
  -4  17   3        161.82        178.37         6.68 o                         
  -3  17   3         13.87         10.15         1.01 o                         
  -2  17   3        787.79        828.73        14.83 o                         
  -1  17   3       2100.63       2221.82        47.14 o                         
   0  17   3        162.74        182.09         3.35 o                         
   1  17   3          2.95          5.11         0.73 o                         
   2  17   3         14.48         12.92         1.27 o                         
   3  17   3          1.14          1.09         1.04 o                         
   4  17   3          3.03          6.15         0.97 o                         
   5  17   3         61.94         72.59         2.75 o                         
   6  17   3          0.04          1.32         0.54 o                         
  -8  18   3          7.04          7.92         0.73 o                         
  -7  18   3         66.65         70.81         2.31 o                         
  -6  18   3         19.08         28.45         1.44 o                         
  -5  18   3        141.63        155.48         6.30 o                         
  -4  18   3         71.27         65.10         4.95 o                         
  -3  18   3        730.35        736.44        18.38 o                         
  -2  18   3         62.56         63.28         1.68 o                         
  -1  18   3        593.15        602.14        23.42 o                         
   0  18   3        124.70        130.24         2.62 o                         
   1  18   3        117.12        113.58         2.70 o                         
   2  18   3         62.01         62.95         3.47 o                         
   3  18   3        225.30        219.47         5.65 o                         
   4  18   3          7.12          7.16         1.03 o                         
   5  18   3         23.93         28.25         2.76 o                         
   6  18   3        254.92        291.88        15.55 o                         
  -8  19   3          2.33          0.87         0.74 o                         
  -7  19   3          1.07          0.39         0.87 o                         
  -6  19   3        124.35        118.80         3.88 o                         
  -5  19   3         50.89         51.69         2.34 o                         
  -4  19   3        779.38        802.21        17.72 o                         
  -3  19   3          4.32          5.72         1.24 o                         
  -2  19   3          0.01          1.27         0.72 o                         
  -1  19   3        559.51        600.62        19.25 o                         
   0  19   3          9.98          5.10         0.69 o                         
   1  19   3         87.92         93.69         2.31 o                         
   2  19   3         26.17         23.29         1.44 o                         
   3  19   3          0.08          1.37         1.34 o                         
   4  19   3          0.33          1.48         1.72 o                         
   5  19   3         10.39          5.82         2.03 o                         
   6  19   3         82.33        107.59         9.05 o                         
  -7  20   3          3.49          2.60         0.81 o                         
  -6  20   3         68.61         73.19         2.05 o                         
  -5  20   3        210.30        205.88         8.84 o                         
  -4  20   3        113.91        119.46         3.70 o                         
  -3  20   3         42.00         42.46         1.99 o                         
  -2  20   3       3644.56       3701.70        55.08 o                         
  -1  20   3          0.73          1.25         1.07 o                         
   0  20   3        720.78        719.33        13.01 o                         
   1  20   3         64.76         59.25         1.73 o                         
   2  20   3       1044.44       1080.50        22.79 o                         
   3  20   3         79.86         72.85         3.23 o                         
   4  20   3         27.67         27.97         2.83 o                         
   5  20   3        273.12        316.93        10.69 o                         
  -7  21   3          7.96          6.96         0.75 o                         
  -6  21   3         12.12         10.75         0.56 o                         
  -5  21   3          0.28         -0.29         1.18 o                         
  -4  21   3          8.81         10.21         0.89 o                         
  -3  21   3        100.36        108.95         6.59 o                         
  -2  21   3        844.61        884.15        16.56 o                         
  -1  21   3        986.17       1041.65        31.89 o                         
   0  21   3          0.46          1.07         0.80 o                         
   1  21   3        319.83        323.30         6.48 o                         
   2  21   3        758.52        757.72        70.57 o                         
   3  21   3         91.69         88.55         3.48 o                         
   4  21   3         50.96         47.81         2.86 o                         
   5  21   3        102.63        104.01         4.40 o                         
  -7  22   3          0.46         -0.14         0.87 o                         
  -6  22   3        218.58        219.41        10.11 o                         
  -5  22   3         25.40         25.27         1.51 o                         
  -4  22   3         90.00         96.35         2.31 o                         
  -3  22   3         35.97         40.28         1.67 o                         
  -2  22   3         65.78         63.21         4.11 o                         
  -1  22   3        124.84        133.29         3.14 o                         
   0  22   3          3.11          2.44         0.93 o                         
   1  22   3        127.84        130.62         3.11 o                         
   2  22   3         51.62         52.98         5.45 o                         
   3  22   3        116.51        125.32         3.98 o                         
   4  22   3        102.98        103.78         4.38 o                         
   5  22   3          1.76          1.85         1.43 o                         
  -6  23   3          0.00          0.11         0.34 o                         
  -5  23   3          1.39          2.06         0.69 o                         
  -4  23   3         58.86         67.20         3.94 o                         
  -3  23   3         86.69         95.07         3.07 o                         
  -2  23   3         18.26         19.01         1.23 o                         
  -1  23   3        283.15        278.47         8.77 o                         
   0  23   3        572.47        606.24        13.46 o                         
   1  23   3         33.96         36.28         1.48 o                         
   2  23   3         27.84         28.34         2.52 o                         
   3  23   3         21.50         14.22         1.71 o                         
   4  23   3          2.21          2.47         1.16 o                         
   5  23   3         82.52         89.45         2.86 o                         
  -6  24   3        121.19         87.57         3.49 o                         
  -5  24   3         10.46         12.07         1.13 o                         
  -4  24   3          0.63          0.31         0.66 o                         
  -3  24   3        478.48        539.83         9.92 o                         
  -2  24   3        547.02        604.80        13.48 o                         
  -1  24   3          8.85          9.12         0.88 o                         
   0  24   3        102.74        110.46         4.84 o                         
   1  24   3          9.40         11.99         1.80 o                         
   2  24   3        588.08        636.43        14.44 o                         
   3  24   3         34.98         38.14         2.05 o                         
   4  24   3         29.86         23.09         1.35 o                         
  -5  25   3         24.11         22.53         4.26 o                         
  -4  25   3        211.51        201.52         8.34 o                         
  -3  25   3         25.84         31.30         1.36 o                         
  -2  25   3         77.95         85.55         2.61 o                         
  -1  25   3        192.02        197.40         4.20 o                         
   0  25   3        173.11        194.88        15.12 o                         
   1  25   3          8.29         11.46         1.70 o                         
   2  25   3          4.56          4.10         1.43 o                         
   3  25   3          5.64          7.50         1.30 o                         
   4  25   3         21.56         25.24         1.24 o                         
  -5  26   3         75.80         74.53         1.94 o                         
  -4  26   3          3.01          2.15         0.58 o                         
  -3  26   3          3.97          4.87         0.71 o                         
  -2  26   3         27.78         27.65         1.30 o                         
  -1  26   3        122.58        130.25         3.01 o                         
   0  26   3         98.47        103.40         3.51 o                         
   1  26   3          5.02          5.32         1.45 o                         
   2  26   3         21.47         19.89         1.67 o                         
   3  26   3         16.83         18.27         1.37 o                         
   4  26   3          1.13          1.97         0.97 o                         
  -5  27   3        119.71        105.94         4.23 o                         
  -4  27   3         10.27         10.15         0.80 o                         
  -3  27   3          2.82          2.81         0.63 o                         
  -2  27   3         10.05         10.94         1.61 o                         
  -1  27   3          7.94          5.28         0.75 o                         
   0  27   3        153.06        177.43         3.71 o                         
   1  27   3         72.14         62.57         3.08 o                         
   2  27   3         65.35         66.35         5.27 o                         
   3  27   3         20.73         18.41         2.78 o                         
  -4  28   3          0.92          0.72         0.41 o                         
  -3  28   3         33.70         33.90         1.22 o                         
  -2  28   3         95.92         93.62         2.56 o                         
  -1  28   3          1.18          0.96         0.61 o                         
   0  28   3          6.62          6.57         1.37 o                         
   1  28   3          1.83          4.27         1.68 o                         
   2  28   3         25.39         26.07         5.32 o                         
   3  28   3          0.48          0.10         0.89 o                         
  -4  29   3          1.03          1.08         0.30 o                         
  -3  29   3          1.42          2.03         0.46 o                         
  -2  29   3         38.67         38.95         1.82 o                         
  -1  29   3        139.47        136.05         5.78 o                         
   0  29   3          0.71         -0.08         1.11 o                         
   1  29   3         16.92         15.90         1.64 o                         
   2  29   3         16.43         12.05         0.91 o                         
  -3  30   3         54.00         49.64         1.38 o                         
  -2  30   3         29.46         31.03         1.07 o                         
  -1  30   3          5.84          8.02         1.09 o                         
   0  30   3         16.18         15.36         1.17 o                         
   1  30   3         78.21         71.19         2.13 o                         
  -2  31   3          0.15          0.35         0.31 o                         
   0  31   3         45.13         39.67         3.13 o                         
  -9   0   4        321.63        310.88        16.79 o                         
  -8   0   4         28.52         33.62         1.72 o                         
  -7   0   4        305.70        310.01         7.54 o                         
  -6   0   4        483.90        478.19        23.98 o                         
  -5   0   4          0.24          2.29         1.06 o                         
  -4   0   4       1182.25       1121.74        19.72 o                         
  -3   0   4        235.97        180.49         4.88 o                         
  -2   0   4        120.44        137.74         4.60 o                         
  -1   0   4        566.85        656.19        11.66 o                         
   0   0   4         52.98         40.58         1.86 o                         
   1   0   4       1933.89       1971.47        58.90 o                         
   2   0   4          3.11          2.83         0.66 o                         
   3   0   4         55.99         58.63         2.68 o                         
   4   0   4        542.71        511.41        11.25 o                         
   5   0   4        257.05        253.07         7.97 o                         
   6   0   4         15.22         13.71         1.02 o                         
  -9   1   4         79.84         79.82         2.19 o                         
  -8   1   4          5.77          6.82         0.96 o                         
  -7   1   4        812.61        845.61        14.57 o                         
  -6   1   4        534.52        556.25        10.36 o                         
  -5   1   4         44.58         41.38         1.26 o                         
  -4   1   4         45.94         52.04         2.31 o                         
  -3   1   4        436.40        441.99         6.38 o                         
  -2   1   4       2872.47       2811.77        36.85 o                         
  -1   1   4        490.25        496.30         6.33 o                         
   0   1   4          6.03          8.50         1.03 o                         
   1   1   4        915.61        908.83        19.73 o                         
   2   1   4          6.76          8.68         0.72 o                         
   3   1   4        694.41        706.25        12.31 o                         
   4   1   4         46.62         51.62         1.36 o                         
   5   1   4        125.81        135.08         3.22 o                         
   6   1   4          3.04          2.35         0.54 o                         
  -9   2   4          4.64          6.33         0.57 o                         
  -8   2   4          1.07          0.97         0.85 o                         
  -7   2   4         24.44         30.55         1.62 o                         
  -6   2   4         53.03         59.00         2.61 o                         
  -5   2   4         29.65         26.69         1.06 o                         
  -4   2   4         15.06         15.31         0.91 o                         
  -3   2   4         21.49         18.99         0.75 o                         
  -2   2   4        426.99        408.00         7.64 o                         
  -1   2   4        325.92        314.53         4.21 o                         
   0   2   4        416.76        401.59         7.56 o                         
   1   2   4        232.24        241.84         8.58 o                         
   2   2   4         40.82         46.82         1.56 o                         
   3   2   4         54.97         51.52         2.19 o                         
   4   2   4          3.60          4.19         0.62 o                         
   5   2   4        162.50        145.19         3.50 o                         
   6   2   4          7.60          8.74         0.64 o                         
  -9   3   4          0.72          0.39         0.67 o                         
  -8   3   4          3.72          6.15         1.00 o                         
  -7   3   4        211.42        208.65         4.74 o                         
  -6   3   4        391.90        370.57         7.22 o                         
  -5   3   4        276.20        293.18         5.52 o                         
  -4   3   4         80.87         89.43         1.85 o                         
  -3   3   4         27.38         22.43         0.81 o                         
  -2   3   4         97.91         98.53         1.56 o                         
  -1   3   4        166.24        185.39         3.33 o                         
   0   3   4          3.77          4.40         0.92 o                         
   1   3   4       1193.15       1238.49        26.58 o                         
   2   3   4        170.07        168.60         3.37 o                         
   3   3   4          5.50          4.65         0.65 o                         
   4   3   4        415.99        401.91         7.21 o                         
   5   3   4         88.88        109.26         2.55 o                         
   6   3   4          0.67          0.26         0.51 o                         
   7   3   4         29.54         35.71         1.31 o                         
  -9   4   4        110.15        120.87         9.87 o                         
  -8   4   4         93.13         93.14         2.33 o                         
  -7   4   4         42.49         42.50         1.52 o                         
  -6   4   4         43.37         38.59         3.43 o                         
  -5   4   4        520.11        540.00         8.68 o                         
  -4   4   4         96.13        102.31         1.85 o                         
  -3   4   4         87.84         79.19         1.61 o                         
  -2   4   4          1.54          2.11         0.57 o                         
  -1   4   4        505.76        496.64         7.05 o                         
   0   4   4         32.10         35.44         1.39 o                         
   1   4   4         99.21         99.65         3.11 o                         
   2   4   4          7.33          6.14         0.57 o                         
   3   4   4         82.03         88.23         2.50 o                         
   4   4   4        172.04        183.69         4.08 o                         
   5   4   4          2.65          2.58         0.58 o                         
   6   4   4         12.04         14.37         1.04 o                         
   7   4   4         40.88         35.71         1.31 o                         
  -9   5   4         14.54         19.28         0.99 o                         
  -8   5   4        227.27        214.51         5.35 o                         
  -7   5   4         66.47         74.39         1.96 o                         
  -6   5   4         20.79         19.89         1.66 o                         
  -5   5   4        625.06        651.26        10.29 o                         
  -4   5   4          8.70          6.14         0.71 o                         
  -3   5   4        426.09        421.12         5.56 o                         
  -2   5   4        153.71        150.39         2.48 o                         
  -1   5   4         33.04         34.59         0.88 o                         
   0   5   4        471.43        494.64         9.53 o                         
   1   5   4         77.74         73.17         2.53 o                         
   2   5   4        281.97        268.60         4.42 o                         
   3   5   4       1573.83       1503.85        30.28 o                         
   4   5   4          4.45          3.50         0.56 o                         
   5   5   4         64.31         67.91         1.58 o                         
   6   5   4          4.18          5.47         0.79 o                         
   7   5   4          0.83          0.32         0.36 o                         
  -9   6   4          5.20          5.51         0.72 o                         
  -8   6   4          1.08          0.69         0.70 o                         
  -7   6   4        378.21        382.37         9.07 o                         
  -6   6   4         58.87         59.24         1.82 o                         
  -5   6   4          0.15          3.75         1.11 o                         
  -4   6   4        130.23        145.34         2.65 o                         
  -3   6   4         28.85         40.66         1.22 o                         
  -2   6   4        114.38        111.32         2.23 o                         
  -1   6   4        461.98        442.43         5.80 o                         
   0   6   4          5.33          1.49         0.86 o                         
   1   6   4        782.08        782.63        17.17 o                         
   2   6   4         81.88         87.17         2.02 o                         
   3   6   4          3.01          5.29         0.68 o                         
   4   6   4        257.83        270.03         4.62 o                         
   5   6   4         26.15         22.42         0.86 o                         
   6   6   4         85.38         90.44         3.10 o                         
  -9   7   4         41.15         46.30         1.47 o                         
  -8   7   4          2.16          2.57         0.70 o                         
  -7   7   4         47.67         52.07         2.79 o                         
  -6   7   4          6.81          4.51         1.04 o                         
  -5   7   4         27.64         21.40         1.13 o                         
  -4   7   4         12.80         13.75         0.94 o                         
  -3   7   4         75.24         68.40         1.56 o                         
  -2   7   4         14.91         16.85         0.84 o                         
  -1   7   4         24.10         27.55         0.92 o                         
   0   7   4        526.29        479.04         8.88 o                         
   1   7   4         85.27         83.43         5.65 o                         
   2   7   4        886.24        897.33        19.34 o                         
   3   7   4          8.63         12.15         0.77 o                         
   4   7   4         47.65         42.75         1.80 o                         
   5   7   4         69.66         69.17         5.84 o                         
   6   7   4         45.58         43.06         1.75 o                         
  -9   8   4         18.64         16.37         1.27 o                         
  -8   8   4         21.61         20.61         1.24 o                         
  -7   8   4        201.22        203.26         5.31 o                         
  -6   8   4        138.97        124.54         2.70 o                         
  -5   8   4        293.64        314.88         5.39 o                         
  -4   8   4         75.28         78.40         2.12 o                         
  -3   8   4        311.95        308.97         5.30 o                         
  -2   8   4        522.78        530.15         6.89 o                         
  -1   8   4        197.14        199.50         3.17 o                         
   0   8   4        325.14        344.73         6.66 o                         
   1   8   4        498.59        500.55        11.45 o                         
   2   8   4        908.57        905.91        19.60 o                         
   3   8   4        858.17        876.63        15.46 o                         
   4   8   4          3.61          2.51         0.64 o                         
   5   8   4          6.87          5.45         0.75 o                         
   6   8   4          1.96          2.44         0.70 o                         
  -9   9   4        152.45        146.96         3.44 o                         
  -8   9   4         35.04         43.13         2.09 o                         
  -7   9   4         20.03         16.23         1.58 o                         
  -6   9   4         29.44         31.81         1.40 o                         
  -5   9   4         25.08         19.63         1.47 o                         
  -4   9   4        992.38        992.59        13.63 o                         
  -3   9   4        385.60        393.36         6.55 o                         
  -2   9   4       2535.80       2728.66        33.07 o                         
  -1   9   4         20.94         22.24         0.67 o                         
   0   9   4         91.32         87.60         2.99 o                         
   1   9   4         44.39         38.34         3.10 o                         
   2   9   4         42.84         45.09         1.78 o                         
   3   9   4         20.71         20.96         2.37 o                         
   4   9   4        124.25        120.20         4.19 o                         
   5   9   4          0.12          0.16         0.61 o                         
   6   9   4         93.32         99.99         3.33 o                         
  -9  10   4         39.64         29.52         1.47 o                         
  -8  10   4         37.91         44.23         2.49 o                         
  -7  10   4        216.31        208.65         5.43 o                         
  -6  10   4        122.06        112.17         2.53 o                         
  -5  10   4         83.56         78.02         2.85 o                         
  -4  10   4        958.08        967.22        13.27 o                         
  -3  10   4        178.61        163.01         2.82 o                         
  -2  10   4        235.27        231.02         3.38 o                         
  -1  10   4        260.61        233.42         3.26 o                         
   0  10   4        359.37        339.87        11.80 o                         
   1  10   4        280.64        267.29        18.57 o                         
   2  10   4         40.36         47.48         3.71 o                         
   3  10   4        606.17        616.29        13.81 o                         
   4  10   4          8.80          6.85         1.04 o                         
   5  10   4         35.37         45.08         2.61 o                         
   6  10   4          4.38          6.23         0.74 o                         
  -8  11   4        787.99        827.46        25.14 o                         
  -7  11   4          2.03          1.97         1.29 o                         
  -6  11   4        532.98        493.95        11.74 o                         
  -5  11   4         30.00         24.84         1.30 o                         
  -4  11   4          9.11         10.75         0.86 o                         
  -3  11   4        435.89        427.27         7.01 o                         
  -2  11   4        216.44        216.54         2.89 o                         
  -1  11   4        173.64        184.09         3.15 o                         
   0  11   4         27.59         23.38         0.98 o                         
   1  11   4        233.12        253.81         6.57 o                         
   2  11   4        422.79        387.88         9.30 o                         
   3  11   4        179.80        164.80         4.41 o                         
   4  11   4        215.56        199.92         5.09 o                         
   5  11   4        163.35        161.50        16.41 o                         
   6  11   4         84.53        104.56         3.04 o                         
  -8  12   4         96.60        104.61         4.04 o                         
  -7  12   4         11.24         17.20         1.31 o                         
  -6  12   4         46.47         31.40         2.65 o                         
  -5  12   4        220.05        207.96         5.51 o                         
  -4  12   4        272.19        269.47         4.74 o                         
  -3  12   4         33.59         29.64         1.13 o                         
  -2  12   4        576.94        573.93         7.33 o                         
  -1  12   4        113.07        109.19         2.61 o                         
   0  12   4         35.58         44.11         1.36 o                         
   1  12   4          0.70          2.29         1.07 o                         
   2  12   4       1016.32        999.54        37.28 o                         
   3  12   4        140.12        147.36         6.71 o                         
   4  12   4        111.51        123.19         3.45 o                         
   5  12   4         24.65         20.49         1.05 o                         
   6  12   4        261.26        300.73        25.85 o                         
  -8  13   4         68.84         75.06         2.23 o                         
  -7  13   4          3.56          1.83         1.00 o                         
  -6  13   4        104.18        110.47         4.77 o                         
  -5  13   4        272.00        258.22         6.55 o                         
  -4  13   4        106.50         99.81         3.48 o                         
  -3  13   4         59.49         50.18         1.14 o                         
  -2  13   4        948.10        900.28        12.36 o                         
  -1  13   4        247.63        258.37         3.66 o                         
   0  13   4          9.40         11.07         0.80 o                         
   1  13   4          0.00          0.58         1.09 o                         
   2  13   4        197.62        178.77        11.50 o                         
   3  13   4         23.05         18.98         3.25 o                         
   4  13   4        197.90        200.20         7.87 o                         
   5  13   4         30.54         50.25         1.72 o                         
   6  13   4        201.62        228.99         6.97 o                         
  -8  14   4        379.01        376.04         9.09 o                         
  -7  14   4         53.07         58.34         1.78 o                         
  -6  14   4        281.62        287.65         9.86 o                         
  -5  14   4         54.06         59.64         3.20 o                         
  -4  14   4          4.02          2.53         1.10 o                         
  -3  14   4          8.37          4.93         0.50 o                         
  -2  14   4        107.26        101.45         1.97 o                         
  -1  14   4         44.74         39.72         1.05 o                         
   0  14   4        226.37        255.56         4.44 o                         
   1  14   4         30.41         29.45         1.78 o                         
   2  14   4        628.99        605.73        11.22 o                         
   3  14   4        220.03        230.79         9.12 o                         
   4  14   4        147.44        163.77         4.40 o                         
   5  14   4         61.77         69.92         2.54 o                         
   6  14   4          3.29          4.02         0.49 o                         
  -8  15   4         63.87         61.86         1.81 o                         
  -7  15   4         14.94         14.95         1.03 o                         
  -6  15   4         82.17         77.59         3.76 o                         
  -5  15   4        154.43        168.20         5.94 o                         
  -4  15   4         50.81         57.06         1.96 o                         
  -3  15   4         31.70         33.17         1.24 o                         
  -2  15   4        390.41        386.01         8.27 o                         
  -1  15   4        247.22        236.71         4.41 o                         
   0  15   4        190.95        184.39         3.45 o                         
   1  15   4        389.52        363.05        13.04 o                         
   2  15   4         21.61         14.47         1.30 o                         
   3  15   4        208.61        196.54         5.93 o                         
   4  15   4         41.46         39.62         1.83 o                         
   5  15   4        148.61        137.18         3.66 o                         
  -8  16   4         10.85         11.50         0.82 o                         
  -7  16   4        239.03        249.40         6.18 o                         
  -6  16   4          0.57          2.97         1.64 o                         
  -5  16   4          0.98          2.33         1.29 o                         
  -4  16   4        433.93        450.05         8.09 o                         
  -3  16   4         64.58         60.39         3.31 o                         
  -2  16   4       1255.28       1251.22        24.99 o                         
  -1  16   4        202.98        209.06         4.75 o                         
   0  16   4         32.61         30.97         1.14 o                         
   1  16   4        382.93        362.80        14.85 o                         
   2  16   4         73.14         75.45         4.46 o                         
   3  16   4        125.27        110.38         3.87 o                         
   4  16   4          1.99          2.95         1.00 o                         
   5  16   4          0.19          1.40         0.53 o                         
  -7  17   4        104.85         95.15         2.19 o                         
  -6  17   4         16.80         13.58         1.34 o                         
  -5  17   4         26.53         33.88         1.94 o                         
  -4  17   4        138.64        140.46         2.93 o                         
  -3  17   4        764.61        796.42        14.15 o                         
  -2  17   4         14.53         10.54         0.79 o                         
  -1  17   4        690.05        688.24        10.33 o                         
   0  17   4          1.75          1.48         0.64 o                         
   1  17   4         23.32         20.89         1.48 o                         
   2  17   4        254.31        234.56         8.32 o                         
   3  17   4         25.99         20.74         1.23 o                         
   4  17   4         31.53         29.04         2.01 o                         
   5  17   4        186.57        215.05        19.22 o                         
  -7  18   4         28.63         26.59         1.00 o                         
  -6  18   4         79.79         77.33         2.24 o                         
  -5  18   4        179.44        191.28         6.87 o                         
  -4  18   4        129.60        125.18         2.94 o                         
  -3  18   4         31.33         33.14         1.26 o                         
  -2  18   4        222.37        230.91         4.19 o                         
  -1  18   4         32.24         25.74         0.98 o                         
   0  18   4          0.57          0.67         0.65 o                         
   1  18   4         30.73         27.14         1.56 o                         
   2  18   4        169.53        162.63         4.39 o                         
   3  18   4         46.23         50.98         1.99 o                         
   4  18   4          4.45          5.84         0.83 o                         
   5  18   4         63.90         64.26         2.88 o                         
  -7  19   4         37.27         37.53         2.39 o                         
  -6  19   4         30.40         28.80         1.50 o                         
  -5  19   4         39.37         40.64         2.41 o                         
  -4  19   4        112.91         99.35         4.32 o                         
  -3  19   4          0.01          0.23         0.59 o                         
  -2  19   4        344.53        331.71         5.70 o                         
  -1  19   4       1081.32       1098.82        16.74 o                         
   0  19   4        150.47        180.35         7.30 o                         
   1  19   4         22.74         23.72         1.46 o                         
   2  19   4        153.43        154.64         4.18 o                         
   3  19   4         89.53         73.77         2.02 o                         
   4  19   4        180.72        187.89         6.95 o                         
   5  19   4         84.15         86.55         3.35 o                         
  -7  20   4         11.80         11.81         1.09 o                         
  -6  20   4         55.03         55.62         2.19 o                         
  -5  20   4        208.23        209.25         7.13 o                         
  -4  20   4         15.91         17.85         1.30 o                         
  -3  20   4         26.43         26.00         1.11 o                         
  -2  20   4        107.01        113.57         2.71 o                         
  -1  20   4         42.85         50.12         1.50 o                         
   0  20   4          1.55          4.33         0.65 o                         
   1  20   4          0.34          2.47         1.04 o                         
   2  20   4         96.73        100.32         2.59 o                         
   3  20   4        285.82        282.60         6.50 o                         
   4  20   4        115.00        112.15         4.67 o                         
  -6  21   4          0.69          0.53         0.62 o                         
  -4  21   4         82.67         80.25         9.50 o                         
  -3  21   4         99.86         98.47         2.36 o                         
  -2  21   4         83.48         85.55         2.25 o                         
  -1  21   4         55.21         51.26         1.50 o                         
   0  21   4        419.00        457.04         7.45 o                         
   1  21   4        102.98        116.42         3.78 o                         
   2  21   4         11.74         15.24         2.81 o                         
   3  21   4          0.03         -0.05         1.27 o                         
   4  21   4        158.84        178.60         6.40 o                         
  -6  22   4          0.00          0.26         0.67 o                         
  -4  22   4         10.27         10.38         0.73 o                         
  -3  22   4         38.05         41.89         1.78 o                         
  -2  22   4         24.46         24.97         1.33 o                         
  -1  22   4         30.50         30.77         1.15 o                         
   0  22   4         68.03         64.15         1.69 o                         
   1  22   4          0.01          0.85         1.08 o                         
   2  22   4        226.23        226.09         5.69 o                         
   3  22   4        141.99        140.41         5.13 o                         
   4  22   4          0.72         -0.33         1.28 o                         
  -6  23   4          2.03          1.49         0.90 o                         
  -4  23   4          4.78          4.46         0.56 o                         
  -3  23   4         61.80         64.06         2.89 o                         
  -2  23   4        354.09        365.62         9.72 o                         
  -1  23   4         10.16          9.61         0.77 o                         
   0  23   4          6.65          9.90         1.27 o                         
   1  23   4          0.05          0.69         1.03 o                         
   2  23   4         16.73         14.32         1.87 o                         
   3  23   4          0.20         -0.13         0.81 o                         
  -5  24   4        113.01        120.43         4.58 o                         
  -4  24   4          0.94          0.61         0.42 o                         
  -3  24   4         84.64         86.85         2.55 o                         
  -2  24   4        409.96        403.71         7.59 o                         
  -1  24   4        501.66        503.49         8.52 o                         
   0  24   4          0.30          0.15         1.08 o                         
   1  24   4          1.05          1.66         0.97 o                         
   2  24   4         12.97         18.20         1.49 o                         
   3  24   4         96.62         89.38         3.75 o                         
  -5  25   4         33.58         30.94         3.99 o                         
  -4  25   4          4.36          6.03         0.51 o                         
  -3  25   4        245.13        251.28         8.64 o                         
  -2  25   4          1.11          1.98         0.58 o                         
  -1  25   4        305.18        313.70         6.97 o                         
   0  25   4         27.45         29.57         1.39 o                         
   1  25   4         13.51         13.24         1.03 o                         
   2  25   4         37.99         39.37         1.74 o                         
   3  25   4          1.80          2.32         1.01 o                         
  -5  26   4         39.81         33.38         1.65 o                         
  -4  26   4         53.21         42.18         1.46 o                         
  -3  26   4         59.00         53.10         1.59 o                         
  -2  26   4        728.98        707.60        16.61 o                         
  -1  26   4          9.03          5.90         1.63 o                         
   0  26   4         43.30         41.60         1.83 o                         
   1  26   4          4.22          3.11         0.80 o                         
   2  26   4         80.79         67.49         2.07 o                         
  -3  27   4         17.67         16.65         2.12 o                         
  -2  27   4        196.87        204.57         4.73 o                         
  -1  27   4          2.09          2.63         1.45 o                         
   0  27   4          0.94          2.31         0.97 o                         
   1  27   4         14.48         11.58         0.93 o                         
  -3  28   4        282.49        282.05         9.06 o                         
  -2  28   4         63.91         53.09         2.53 o                         
  -1  28   4         28.78         29.78         1.94 o                         
   0  28   4         25.61         22.53         1.17 o                         
   1  28   4         48.09         45.83         2.22 o                         
  -2  29   4          0.81          0.44         0.84 o                         
  -1  29   4        102.53        102.40         3.69 o                         
  -8   1   5         18.64         19.02         0.83 o                         
  -7   1   5         43.54         46.09         1.41 o                         
  -6   1   5         49.56         51.76         1.61 o                         
  -5   1   5        127.66        133.31         2.32 o                         
  -4   1   5        128.53        134.44         2.45 o                         
  -3   1   5         48.33         47.62         1.70 o                         
  -2   1   5        451.42        462.60         7.71 o                         
  -1   1   5          1.20          2.07         0.60 o                         
   0   1   5         29.83         25.97         1.72 o                         
   1   1   5          0.65          1.98         1.15 o                         
   2   1   5       1716.87       1768.76        41.44 o                         
   3   1   5        666.73        646.46         9.88 o                         
   4   1   5          0.00          0.21         0.45 o                         
   5   1   5          3.52          4.48         0.43 o                         
  -8   2   5         83.21         88.53         1.80 o                         
  -7   2   5        230.03        219.77         4.50 o                         
  -6   2   5        198.88        201.34         3.75 o                         
  -5   2   5        110.84        120.06         2.33 o                         
  -4   2   5        103.14        106.35         2.49 o                         
  -3   2   5         77.39         82.33         2.15 o                         
  -2   2   5        231.38        244.03         4.38 o                         
  -1   2   5        208.88        211.61         3.57 o                         
   0   2   5        173.54        168.08         3.36 o                         
   1   2   5         28.94         34.12         1.68 o                         
   2   2   5          3.23          6.10         0.76 o                         
   3   2   5         31.41         37.05         1.13 o                         
   4   2   5         35.47         38.14         1.60 o                         
   5   2   5        179.39        189.76         5.88 o                         
  -8   3   5         28.27         27.75         0.94 o                         
  -7   3   5         12.38         11.70         1.08 o                         
  -6   3   5         52.40         47.73         2.08 o                         
  -5   3   5         55.16         57.64         1.52 o                         
  -4   3   5          0.03          0.79         0.72 o                         
  -3   3   5         27.00         32.89         1.38 o                         
  -2   3   5        124.03        133.26         2.79 o                         
  -1   3   5        379.23        405.78         6.04 o                         
   0   3   5         66.60         73.23         1.99 o                         
   1   3   5        450.36        437.91         8.44 o                         
   2   3   5        233.76        213.32         4.26 o                         
   3   3   5         66.11         61.26         2.40 o                         
   4   3   5        124.48        118.74         2.77 o                         
   5   3   5         64.66         65.16         2.27 o                         
  -8   4   5         88.21         76.15         2.06 o                         
  -7   4   5         13.63         11.27         1.61 o                         
  -6   4   5        600.71        616.55         9.74 o                         
  -5   4   5        421.00        410.63         6.09 o                         
  -4   4   5          2.70          3.46         0.94 o                         
  -3   4   5       1315.46       1357.34        18.37 o                         
  -2   4   5         69.05         76.00         1.94 o                         
  -1   4   5        166.14        171.67         3.31 o                         
   0   4   5         29.61         31.61         1.31 o                         
   1   4   5          4.29          3.89         1.87 o                         
   2   4   5        422.66        409.11         7.58 o                         
   3   4   5        506.23        511.15        15.41 o                         
   4   4   5          0.15          1.22         0.45 o                         
   5   4   5        118.00        125.61        16.42 o                         
  -8   5   5        163.55        160.50         3.44 o                         
  -7   5   5         95.53         85.88         2.72 o                         
  -6   5   5       1156.75       1128.98        17.24 o                         
  -5   5   5          7.65          8.62         0.96 o                         
  -4   5   5         16.72         13.71         1.04 o                         
  -3   5   5        230.85        226.17         5.72 o                         
  -2   5   5        279.83        300.22         5.23 o                         
  -1   5   5        151.08        152.07         3.05 o                         
   0   5   5         24.72         25.38         1.22 o                         
   1   5   5        191.79        228.07         5.97 o                         
   2   5   5         13.47         11.79         1.44 o                         
   3   5   5          2.63          5.00         1.14 o                         
   4   5   5          1.12          2.33         0.74 o                         
   5   5   5         32.33         37.30         3.33 o                         
  -8   6   5         48.35         50.31         1.68 o                         
  -7   6   5        369.15        405.90         7.55 o                         
  -6   6   5         22.17         24.23         1.17 o                         
  -5   6   5        368.04        366.50         6.16 o                         
  -4   6   5        163.90        166.72         3.40 o                         
  -3   6   5         13.94         12.54         1.23 o                         
  -2   6   5        200.37        195.66         3.73 o                         
  -1   6   5          4.32          4.65         1.12 o                         
   0   6   5        132.23        141.50         3.33 o                         
   1   6   5        139.00        134.76         4.05 o                         
   2   6   5        618.71        610.42        19.80 o                         
   3   6   5         15.33         14.39         2.39 o                         
   4   6   5          4.90          3.69         0.76 o                         
   5   6   5        121.04        138.48        16.02 o                         
  -8   7   5         44.71         42.11         2.83 o                         
  -7   7   5         50.72         64.29         1.83 o                         
  -6   7   5          1.10          0.54         0.84 o                         
  -5   7   5        172.14        161.72         3.11 o                         
  -4   7   5         75.59         70.71         2.25 o                         
  -3   7   5          2.44          1.52         1.05 o                         
  -2   7   5          0.67          0.49         0.91 o                         
  -1   7   5         73.21         80.95         2.90 o                         
   0   7   5        525.24        521.66         9.72 o                         
   1   7   5         56.32         65.76         2.63 o                         
   2   7   5        220.44        210.01         8.24 o                         
   3   7   5        114.27        115.08         3.09 o                         
   4   7   5        140.39        139.09         4.52 o                         
   5   7   5          0.02          1.67         0.49 o                         
  -8   8   5          6.50          6.89         0.74 o                         
  -7   8   5         57.38         57.40         1.78 o                         
  -6   8   5          0.32         -0.08         0.84 o                         
  -5   8   5        120.21        116.26         2.45 o                         
  -4   8   5        147.76        150.35         2.77 o                         
  -3   8   5        209.90        192.06         4.50 o                         
  -2   8   5         36.00         38.42         1.67 o                         
  -1   8   5        233.24        214.60         4.00 o                         
   0   8   5         58.52         61.19         1.97 o                         
   1   8   5       1042.48       1049.94        32.87 o                         
   2   8   5        146.78        127.20         5.91 o                         
   3   8   5          5.11          6.27         1.02 o                         
   4   8   5          0.34          0.29         0.69 o                         
   5   8   5        100.30         92.89         3.72 o                         
  -8   9   5         39.91         43.09         2.43 o                         
  -7   9   5         61.22         60.43         2.04 o                         
  -6   9   5         10.85          9.37         1.00 o                         
  -5   9   5         60.27         63.01         1.67 o                         
  -4   9   5       1211.45       1238.56        18.87 o                         
  -3   9   5         26.36         23.31         1.06 o                         
  -2   9   5        706.65        698.36        13.99 o                         
  -1   9   5        198.25        194.00         3.80 o                         
   0   9   5          9.11          6.27         1.02 o                         
   1   9   5        156.32        128.28         3.96 o                         
   2   9   5         58.81         56.21         3.92 o                         
   3   9   5        323.80        314.80        10.97 o                         
   4   9   5         72.07         81.53         2.85 o                         
   5   9   5        271.06        284.70         6.00 o                         
  -8  10   5         44.91         48.62         1.58 o                         
  -7  10   5         28.86         30.72         1.29 o                         
  -6  10   5        143.72        146.70         4.52 o                         
  -5  10   5        104.13        125.46         3.01 o                         
  -4  10   5         27.94         34.27         1.82 o                         
  -3  10   5        635.69        628.54        11.54 o                         
  -2  10   5        314.87        300.79         5.15 o                         
  -1  10   5        225.85        234.68         6.08 o                         
   0  10   5         86.09         91.88         2.29 o                         
   1  10   5        349.59        350.18        12.59 o                         
   2  10   5        259.12        236.07         9.13 o                         
   3  10   5        291.36        276.18         9.88 o                         
   4  10   5        243.36        265.28         5.70 o                         
   5  10   5         57.39         68.07         2.03 o                         
  -8  11   5          6.17          2.79         0.75 o                         
  -7  11   5          0.02          0.42         0.87 o                         
  -6  11   5          0.02         -0.83         1.13 o                         
  -5  11   5         66.45         67.68         2.01 o                         
  -4  11   5         15.79         16.76         1.24 o                         
  -3  11   5        709.24        700.73        12.87 o                         
  -2  11   5        246.94        230.53         4.25 o                         
  -1  11   5         38.13         31.72         1.58 o                         
   0  11   5        450.25        450.65         8.80 o                         
   1  11   5         42.15         39.41         3.69 o                         
   2  11   5         48.16         39.03         3.51 o                         
   3  11   5          1.08          2.35         1.21 o                         
   4  11   5         65.99         72.94         1.93 o                         
   5  11   5         14.16         20.81         0.78 o                         
  -8  12   5          4.46          5.30         0.63 o                         
  -7  12   5         42.31         39.33         1.34 o                         
  -6  12   5          1.47          1.94         1.09 o                         
  -5  12   5        801.55        848.23        15.07 o                         
  -4  12   5        385.45        398.39         7.70 o                         
  -3  12   5         18.18         17.59         1.44 o                         
  -2  12   5         11.05         12.59         1.08 o                         
  -1  12   5         38.36         39.25         1.72 o                         
   0  12   5         98.41        102.30         2.93 o                         
   1  12   5          6.27          6.31         2.90 o                         
   2  12   5         29.21         44.46         5.26 o                         
   3  12   5        294.39        342.44        13.95 o                         
   4  12   5          4.51          5.71         0.56 o                         
   5  12   5         19.28         18.03         0.57 o                         
  -7  13   5          4.37          4.68         0.77 o                         
  -6  13   5          4.67          5.74         0.98 o                         
  -5  13   5         37.32         44.80         2.45 o                         
  -4  13   5          2.26          2.00         0.80 o                         
  -3  13   5         17.54         18.11         1.40 o                         
  -2  13   5        419.35        400.43         7.82 o                         
  -1  13   5        627.58        663.12        15.03 o                         
   0  13   5          7.57          5.57         1.35 o                         
   1  13   5          4.18          4.85         1.09 o                         
   2  13   5         93.63        102.18         3.31 o                         
   3  13   5         92.60         90.97         7.98 o                         
   4  13   5        150.27        170.14         3.81 o                         
   5  13   5          5.57          6.85         1.00 o                         
  -7  14   5         58.83         63.46         2.04 o                         
  -6  14   5         47.83         52.56         1.68 o                         
  -5  14   5        159.56        175.42         4.58 o                         
  -4  14   5        119.23        126.59         3.10 o                         
  -3  14   5        100.20        105.93         3.68 o                         
  -2  14   5         10.98          9.12         1.24 o                         
  -1  14   5          3.91          8.10         1.05 o                         
   0  14   5        100.69        116.72         3.05 o                         
   1  14   5         63.69         69.21         2.77 o                         
   2  14   5          7.14          3.52         1.31 o                         
   3  14   5         16.95         21.55         1.45 o                         
   4  14   5         14.31         11.89         0.71 o                         
  -7  15   5          0.40          1.12         0.60 o                         
  -6  15   5        142.53        160.72         4.81 o                         
  -5  15   5          0.77          0.73         1.18 o                         
  -4  15   5        151.78        164.30         4.67 o                         
  -3  15   5         96.00        105.17         2.85 o                         
  -2  15   5        224.15        240.70         5.13 o                         
  -1  15   5         10.28          9.07         1.08 o                         
   0  15   5          0.55          1.69         1.08 o                         
   1  15   5         14.36         15.54         1.11 o                         
   2  15   5         33.71         31.09         1.84 o                         
   3  15   5         23.61         28.17         2.96 o                         
   4  15   5         19.19         21.23         1.19 o                         
  -7  16   5          1.81          2.19         0.53 o                         
  -6  16   5          9.11          9.70         0.87 o                         
  -5  16   5        240.03        249.37        14.02 o                         
  -4  16   5        766.36        783.39        17.37 o                         
  -3  16   5        220.43        227.11         4.78 o                         
  -2  16   5         64.42         63.30         2.45 o                         
  -1  16   5        949.95       1006.80        21.64 o                         
   0  16   5        273.33        265.50         5.56 o                         
   1  16   5        410.65        440.56         9.22 o                         
   2  16   5         40.06         35.72         1.82 o                         
   3  16   5          8.82         10.81         1.12 o                         
   4  16   5          5.41          5.27         0.38 o                         
  -7  17   5         47.35         41.86         2.21 o                         
  -6  17   5         26.20         28.68         1.59 o                         
  -5  17   5         12.51         12.60         2.02 o                         
  -4  17   5          9.38         13.11         2.17 o                         
  -3  17   5         77.84         86.67         3.10 o                         
  -2  17   5        133.56        137.49         3.94 o                         
  -1  17   5         73.03         82.32         2.11 o                         
   0  17   5          7.34          6.44         1.01 o                         
   1  17   5          3.11          8.61         1.03 o                         
   2  17   5         94.11         95.21         2.45 o                         
   3  17   5          1.02          1.50         0.73 o                         
   4  17   5         14.51         13.55         0.81 o                         
  -7  18   5         22.82         21.47         1.22 o                         
  -6  18   5          0.02         -0.12         0.90 o                         
  -5  18   5          1.14          1.50         1.53 o                         
  -4  18   5        106.41        117.62         3.48 o                         
  -3  18   5         42.05         43.98         2.19 o                         
  -2  18   5          1.99          4.29         1.42 o                         
  -1  18   5          1.76          2.93         0.91 o                         
   0  18   5         86.28         92.29         2.63 o                         
   1  18   5         58.66         66.81         1.91 o                         
   2  18   5         65.35         64.08         1.88 o                         
   3  18   5          0.00         -0.38         0.62 o                         
  -6  19   5          0.44         -0.07         0.77 o                         
  -5  19   5          0.90          0.49         1.37 o                         
  -4  19   5        196.66        215.34         8.31 o                         
  -3  19   5        147.49        153.56         4.31 o                         
  -2  19   5         12.90         10.20         1.50 o                         
  -1  19   5         62.17         63.17         1.72 o                         
   0  19   5          2.48          3.78         1.11 o                         
   1  19   5         26.17         29.53         1.63 o                         
   2  19   5         26.81         31.05         1.22 o                         
   3  19   5          4.56          6.24         0.97 o                         
  -6  20   5          0.57         -0.35         0.63 o                         
  -5  20   5         26.09         33.27         2.12 o                         
  -4  20   5        102.01        118.09         4.83 o                         
  -3  20   5          4.91          4.69         1.23 o                         
  -2  20   5         45.09         33.88         1.86 o                         
  -1  20   5          2.70          3.64         1.07 o                         
   0  20   5         22.19         24.45         1.35 o                         
   1  20   5         57.27         52.19         2.49 o                         
   2  20   5         13.15         10.35         1.39 o                         
   3  20   5         64.95         69.33         6.69 o                         
  -6  21   5         12.17          9.94         0.93 o                         
  -5  21   5         12.60         19.10         1.65 o                         
  -4  21   5          0.10          0.25         1.45 o                         
  -3  21   5          2.08          3.63         1.09 o                         
  -2  21   5         36.35         25.80         1.61 o                         
  -1  21   5         15.66         16.69         1.19 o                         
   0  21   5         73.78         83.73         3.65 o                         
   1  21   5          7.88          8.20         0.89 o                         
   2  21   5          6.33          5.77         1.03 o                         
   3  21   5          2.51          4.93         1.09 o                         
  -5  22   5         33.13         42.27         2.07 o                         
  -4  22   5         14.08          9.54         1.51 o                         
  -3  22   5         97.16        107.61         4.35 o                         
  -2  22   5         45.51         44.24         2.15 o                         
  -1  22   5        267.46        274.23        20.26 o                         
   0  22   5          1.72          2.22         2.04 o                         
   1  22   5          2.04          2.65         0.98 o                         
   2  22   5         36.61         37.52         2.35 o                         
  -5  23   5         47.46         46.85         1.45 o                         
  -4  23   5         22.86         30.60         1.87 o                         
  -3  23   5          4.30          7.93         1.44 o                         
  -2  23   5        154.27        140.22         3.65 o                         
  -1  23   5          0.10          1.84         0.88 o                         
   0  23   5         43.22         43.39         2.74 o                         
   1  23   5          3.41          3.89         1.54 o                         
   2  23   5          0.15          0.47         1.06 o                         
  -4  24   5          9.09          5.94         1.03 o                         
  -3  24   5          5.69          5.90         1.19 o                         
  -2  24   5         37.36         36.25         2.02 o                         
  -1  24   5         23.95         21.37         1.11 o                         
   0  24   5         33.15         38.14         2.27 o                         
   1  24   5        164.07        147.40         5.27 o                         
  -3  25   5         20.66         14.11         1.23 o                         
  -2  25   5          3.06          2.47         0.89 o                         
   0  25   5          0.02          0.51         0.92 o                         
  -8   0   6        181.92        145.48         4.82 o                         
  -7   0   6          0.34         -0.29         0.67 o                         
  -6   0   6         44.41         50.61         2.38 o                         
  -5   0   6         59.26         60.33         2.48 o                         
  -4   0   6        457.39        439.44        14.19 o                         
  -3   0   6         90.93         97.48         5.15 o                         
  -2   0   6        340.36        332.85         8.30 o                         
  -1   0   6        207.28        198.64         5.06 o                         
   0   0   6       1544.08       1538.83        39.42 o                         
   1   0   6          3.87          2.52         1.01 o                         
   2   0   6        247.88        243.69         5.88 o                         
   3   0   6         46.67         35.66         4.08 o                         
   4   0   6         92.78         88.98         3.13 o                         
  -8   1   6          0.72          2.13         0.79 o                         
  -7   1   6         98.08         81.66         3.95 o                         
  -6   1   6        605.11        535.97        12.04 o                         
  -5   1   6          0.00          1.38         1.29 o                         
  -4   1   6        282.57        272.91         6.71 o                         
  -3   1   6        134.62        143.34         5.74 o                         
  -2   1   6         90.08        104.02         2.94 o                         
  -1   1   6          7.71          9.11         0.71 o                         
   0   1   6        116.10        113.16         1.95 o                         
   1   1   6        152.02        147.82         2.83 o                         
   2   1   6          0.05          1.82         0.81 o                         
   3   1   6         38.09         42.64         2.01 o                         
   4   1   6        123.57        123.47         2.92 o                         
  -8   2   6        154.58        111.63         3.82 o                         
  -7   2   6         34.43         32.20         1.10 o                         
  -6   2   6        128.71        128.68         3.70 o                         
  -5   2   6        190.46        203.82         8.51 o                         
  -4   2   6        291.63        300.18         5.95 o                         
  -3   2   6        233.99        252.24         5.29 o                         
  -2   2   6        476.36        490.16        13.80 o                         
  -1   2   6        188.88        191.44         3.27 o                         
   0   2   6         16.25         19.14         0.89 o                         
   1   2   6        798.28        801.80        12.36 o                         
   2   2   6          0.21          1.14         0.63 o                         
   3   2   6        186.57        182.54         4.21 o                         
   4   2   6          0.08          0.20         0.44 o                         
  -8   3   6        170.66        121.29         2.89 o                         
  -7   3   6         78.44         74.00         2.15 o                         
  -6   3   6         50.64         47.07         1.50 o                         
  -5   3   6        501.78        495.28        23.86 o                         
  -4   3   6        698.06        731.83        13.33 o                         
  -3   3   6        231.96        235.75         5.07 o                         
  -2   3   6        161.02        169.24         4.87 o                         
  -1   3   6         55.50         53.36         1.68 o                         
   0   3   6        370.91        376.58         6.34 o                         
   1   3   6        151.19        147.21         3.51 o                         
   2   3   6          1.94          1.95         0.62 o                         
   3   3   6        113.76        100.97         2.80 o                         
   4   3   6          7.82          9.19         0.96 o                         
  -8   4   6          9.94          7.64         0.58 o                         
  -7   4   6         76.49         64.98         1.62 o                         
  -6   4   6         20.80         20.69         1.07 o                         
  -5   4   6         32.27         38.68         1.28 o                         
  -4   4   6        291.99        309.05         6.26 o                         
  -3   4   6        368.19        403.91         6.82 o                         
  -2   4   6        341.97        347.30         8.67 o                         
  -1   4   6         27.56         29.75         1.34 o                         
   0   4   6        156.80        151.61         3.06 o                         
   1   4   6        189.87        181.91         3.42 o                         
   2   4   6         16.14         13.39         0.87 o                         
   3   4   6        224.97        207.62         5.03 o                         
   4   4   6         14.38         15.02         1.12 o                         
  -7   5   6         21.37         19.08         0.87 o                         
  -6   5   6         91.80         94.23         2.27 o                         
  -5   5   6         59.70         64.68         2.83 o                         
  -4   5   6         16.54         19.14         1.45 o                         
  -3   5   6        242.81        257.58         4.74 o                         
  -2   5   6        200.67        207.43         5.77 o                         
  -1   5   6         80.22         81.54         2.34 o                         
   0   5   6        127.04        124.46         2.66 o                         
   1   5   6         62.48         68.09         1.76 o                         
   2   5   6        299.35        334.30         7.81 o                         
   3   5   6         43.01         41.24         1.64 o                         
   4   5   6         80.59         74.62         2.77 o                         
  -7   6   6         77.17         76.88         1.78 o                         
  -6   6   6         19.30         17.31         1.00 o                         
  -5   6   6          1.80          3.40         0.78 o                         
  -4   6   6          0.16          0.20         0.85 o                         
  -3   6   6         13.13         12.05         1.99 o                         
  -2   6   6        265.60        274.97         5.83 o                         
  -1   6   6        367.89        387.81         7.47 o                         
   0   6   6         40.53         37.85         1.42 o                         
   1   6   6        100.48         86.08         2.40 o                         
   2   6   6         67.10         65.78         2.29 o                         
   3   6   6         25.50         27.05         1.37 o                         
   4   6   6         48.47         52.04         2.10 o                         
  -7   7   6        198.35        184.95         3.24 o                         
  -6   7   6          4.25          4.39         0.80 o                         
  -5   7   6        145.68        156.81         5.12 o                         
  -4   7   6          1.55          1.75         0.93 o                         
  -3   7   6        101.47        118.86         3.21 o                         
  -2   7   6        205.58        207.87         4.66 o                         
  -1   7   6         36.14         37.60         1.59 o                         
   0   7   6        212.22        203.14         5.47 o                         
   1   7   6         27.37         24.94         1.42 o                         
   2   7   6        261.88        238.66         4.85 o                         
   3   7   6         35.28         32.54         2.53 o                         
   4   7   6          0.86          1.72         0.74 o                         
  -7   8   6          2.96          2.22         0.56 o                         
  -6   8   6          3.57          2.54         0.74 o                         
  -5   8   6         19.64         18.76         0.95 o                         
  -4   8   6         34.25         34.50         1.37 o                         
  -3   8   6         78.67         87.74         3.13 o                         
  -2   8   6         61.41         66.59         2.30 o                         
  -1   8   6          4.83          7.71         1.02 o                         
   0   8   6         30.36         36.06         1.99 o                         
   1   8   6        108.87        106.82         2.74 o                         
   2   8   6          8.95         14.97         1.12 o                         
   3   8   6         11.11         10.85         1.12 o                         
   4   8   6         11.92         11.22         0.89 o                         
  -7   9   6          1.65          2.73         0.55 o                         
  -6   9   6        154.50        158.49         3.26 o                         
  -5   9   6          2.05          2.84         0.69 o                         
  -4   9   6         28.70         32.71         1.46 o                         
  -3   9   6         29.32         36.10         2.02 o                         
  -2   9   6          4.13          4.90         1.25 o                         
  -1   9   6          1.50          1.39         0.92 o                         
   0   9   6          9.32         14.18         1.51 o                         
   1   9   6        163.05        178.69         5.47 o                         
   2   9   6          0.66          1.06         0.88 o                         
   3   9   6         29.92         28.34         2.19 o                         
  -7  10   6          0.37          0.45         0.41 o                         
  -6  10   6          1.11          1.93         0.69 o                         
  -5  10   6         72.18         73.56         4.13 o                         
  -4  10   6         48.82         47.14         2.87 o                         
  -3  10   6          1.61          1.14         1.93 o                         
  -2  10   6          0.37         -0.61         1.11 o                         
  -1  10   6        347.34        380.10         7.41 o                         
   0  10   6         78.62         82.58         2.44 o                         
   1  10   6         31.29         35.90         1.85 o                         
   2  10   6         81.91         80.38         3.48 o                         
   3  10   6          3.15          0.62         1.39 o                         
  -7  11   6         41.23         28.01         1.01 o                         
  -6  11   6         30.60         30.19         1.06 o                         
  -5  11   6         31.95         29.13         1.67 o                         
  -4  11   6         86.45         93.19         4.50 o                         
  -3  11   6         41.06         47.07         3.82 o                         
  -2  11   6         23.29         20.88         2.54 o                         
  -1  11   6         31.47         35.91         1.66 o                         
   0  11   6         43.19         48.87         2.09 o                         
   1  11   6         11.63          9.86         1.30 o                         
   2  11   6          0.20          2.72         1.69 o                         
   3  11   6         90.98         88.03         3.66 o                         
  -6  12   6        224.98        218.39         7.81 o                         
  -5  12   6         57.68         57.71         2.04 o                         
  -4  12   6        108.90        113.91         4.17 o                         
  -3  12   6         34.92         32.78         2.04 o                         
  -2  12   6         12.18         11.68         2.20 o                         
  -1  12   6        100.00        102.53         3.59 o                         
   0  12   6          0.06          0.37         1.05 o                         
   1  12   6          8.52          9.35         1.12 o                         
   2  12   6         46.19         46.26         2.85 o                         
   3  12   6        101.00         97.28         4.13 o                         
  -6  13   6          4.05          8.35         2.15 o                         
  -5  13   6         12.81         14.43         1.15 o                         
  -4  13   6         60.47         59.24         2.52 o                         
  -3  13   6         16.56         17.77         1.70 o                         
  -2  13   6        284.69        271.12         9.47 o                         
  -1  13   6        262.13        279.10         7.09 o                         
   0  13   6        101.89        119.88         2.96 o                         
   1  13   6          1.85          2.50         1.40 o                         
   2  13   6          0.43         -0.13         1.20 o                         
   3  13   6         12.32          8.17         0.90 o                         
  -6  14   6          4.21          1.94         0.71 o                         
  -5  14   6         60.40         64.20         2.10 o                         
  -4  14   6        172.39        163.87         6.08 o                         
  -3  14   6          0.06          1.56         1.24 o                         
  -2  14   6        204.95        193.76         5.24 o                         
  -1  14   6          4.17          5.88         1.88 o                         
   0  14   6         14.08         16.47         1.75 o                         
   1  14   6        146.71        156.09         4.32 o                         
   2  14   6         14.61         18.93         1.06 o                         
   3  14   6         30.64         21.13         1.14 o                         
  -6  15   6          0.28          1.23         0.58 o                         
  -5  15   6          7.21         12.24         1.36 o                         
  -4  15   6         17.05         15.87         1.40 o                         
  -3  15   6         36.36         45.16         3.20 o                         
  -2  15   6         58.49         69.21         3.65 o                         
  -1  15   6        390.34        421.96        13.71 o                         
   0  15   6          2.99          2.83         1.48 o                         
   1  15   6         97.61        101.98         3.11 o                         
   2  15   6         20.71         24.20         1.00 o                         
  -6  16   6          0.02          0.26         0.90 o                         
  -5  16   6         38.37         35.80         2.94 o                         
  -4  16   6         27.21         23.43         1.52 o                         
  -3  16   6         50.79         58.71         3.49 o                         
  -2  16   6          1.99          2.31         1.14 o                         
  -1  16   6         26.77         35.51         2.38 o                         
   0  16   6         25.35         26.50         2.20 o                         
   1  16   6         62.36         63.18         2.27 o                         
   2  16   6         17.67         15.83         1.08 o                         
  -5  17   6          2.77          1.25         0.61 o                         
  -4  17   6          0.50          0.84         0.79 o                         
  -3  17   6          6.33          6.95         1.87 o                         
  -2  17   6          0.32          0.27         0.95 o                         
  -1  17   6        288.54        314.97        16.05 o                         
   0  17   6        131.46        122.42         4.69 o                         
   1  17   6         88.34         72.90         2.69 o                         
   2  17   6        114.41         93.04         4.06 o                         
  -5  18   6        237.85        261.06         8.42 o                         
  -4  18   6         19.18         15.57         1.15 o                         
  -3  18   6         36.87         38.99         2.53 o                         
  -2  18   6          1.61          4.13         1.89 o                         
  -1  18   6         42.79         39.03         3.88 o                         
   0  18   6          4.32          4.47         1.19 o                         
   1  18   6         63.44         60.72         3.55 o                         
  -5  19   6         23.22         15.04         1.18 o                         
  -3  19   6         41.67         40.90         2.38 o                         
  -2  19   6         97.78         90.63         4.01 o                         
  -1  19   6         61.31         67.66         3.45 o                         
   0  19   6         53.72         48.04         2.12 o                         
   1  19   6          0.29          1.99         1.32 o                         
  -2  20   6          3.35          3.60         1.46 o                         
  -1  20   6          0.26         -0.32         1.47 o                         
   0  20   6          2.23          3.94         1.44 o                         
  -4  21   6          1.24          0.78         0.78 o                         
  -2  21   6         11.33          9.89         1.29 o                         
  -1  21   6          0.00          1.44         1.20 o                         
   0  21   6         33.22         38.45         2.04 o                         
  -6   1   7         11.20          9.63         0.71 o                         
  -5   1   7          5.00          3.59         1.01 o                         
  -4   1   7          3.01          4.17         0.89 o                         
  -3   1   7         51.84         60.36         2.43 o                         
  -2   1   7        205.86        226.34         5.77 o                         
  -1   1   7         39.09         42.53         2.02 o                         
   0   1   7         36.99         33.92         1.68 o                         
   1   1   7          8.41          9.71         0.92 o                         
  -6   2   7          3.48          3.90         0.60 o                         
  -5   2   7         18.75         16.07         1.27 o                         
  -4   2   7          2.19          2.28         1.88 o                         
  -3   2   7        247.50        249.24        11.82 o                         
  -2   2   7          0.84          3.94         1.38 o                         
  -1   2   7         41.50         38.36         1.92 o                         
   0   2   7        228.26        211.34         5.23 o                         
   1   2   7         77.77         74.75         3.38 o                         
  -6   3   7         84.68         67.44         6.68 o                         
  -5   3   7         81.58         64.71         2.59 o                         
  -4   3   7        187.25        195.98         7.17 o                         
  -3   3   7        172.85        185.71         6.91 o                         
  -2   3   7        257.27        271.25         6.67 o                         
  -1   3   7          0.20         -0.03         1.18 o                         
   0   3   7         63.24         61.16         2.14 o                         
   1   3   7          0.04          1.38         0.64 o                         
  -6   4   7          0.46          0.76         0.82 o                         
  -4   4   7        271.52        278.27         9.50 o                         
  -3   4   7         47.37         53.83         3.10 o                         
  -2   4   7         58.80         59.23         2.37 o                         
  -1   4   7         18.03         17.41         1.17 o                         
   0   4   7        118.98        115.35         5.02 o                         
   1   4   7        228.49        194.69         5.08 o                         
  -6   5   7          0.01          0.44         0.80 o                         
  -4   5   7        706.63        805.39        24.81 o                         
  -3   5   7        291.31        291.71        10.27 o                         
  -2   5   7          0.32          0.41         1.21 o                         
  -1   5   7         50.99         47.72         1.64 o                         
   0   5   7         18.93         17.82         1.30 o                         
   1   5   7        653.25        592.48        13.77 o                         
  -6   6   7        187.03        150.27         4.99 o                         
  -4   6   7         98.35        103.39         4.40 o                         
  -3   6   7          7.47          9.20         1.31 o                         
  -2   6   7          7.83          6.60         1.21 o                         
  -1   6   7         19.85         19.80         1.13 o                         
   0   6   7        126.71        115.55         4.53 o                         
   1   6   7         38.20         37.74         1.38 o                         
  -6   7   7        108.27         83.92         3.03 o                         
  -5   7   7         26.39         22.29         1.32 o                         
  -4   7   7          9.42         14.03         1.81 o                         
  -3   7   7          1.14          2.44         1.78 o                         
  -2   7   7        198.37        204.59         4.22 o                         
  -1   7   7         12.73         13.18         2.00 o                         
   0   7   7          3.72          3.60         1.11 o                         
   1   7   7          3.10          2.18         1.38 o                         
  -5   8   7         29.23         20.21         1.26 o                         
  -4   8   7        312.84        312.98        10.27 o                         
  -3   8   7        171.78        178.58         6.53 o                         
  -2   8   7         15.17         20.12         1.63 o                         
  -1   8   7        142.46        141.19         5.53 o                         
   0   8   7          5.81          7.20         1.13 o                         
   1   8   7         33.23         28.55         1.96 o                         
  -5   9   7         55.71         39.79         1.77 o                         
  -4   9   7        141.69        137.15         5.05 o                         
  -3   9   7        436.26        416.75        13.36 o                         
  -2   9   7         47.47         45.29         2.01 o                         
  -1   9   7        193.34        197.10         5.01 o                         
   0   9   7         94.83         85.03         3.61 o                         
   1   9   7          0.68          0.86         1.22 o                         
  -4  10   7          0.01         -0.82         1.10 o                         
  -3  10   7          1.61          3.45         1.46 o                         
  -2  10   7         15.94         15.00         1.41 o                         
  -1  10   7          0.62          1.59         2.01 o                         
   0  10   7         23.23         21.38         1.77 o                         
   1  10   7          2.37          2.25         1.13 o                         
  -4  11   7        157.07        146.93         5.08 o                         
  -3  11   7          3.49          4.04         1.33 o                         
  -2  11   7          0.21         -0.95         1.11 o                         
  -1  11   7        118.53        118.28         3.32 o                         
   0  11   7         15.89         11.65         1.10 o                         
  -3  12   7         44.81         45.79         2.31 o                         
  -2  12   7          0.04          0.95         1.00 o                         
  -1  12   7         10.55         10.48         1.61 o                         
   0  12   7          3.97          3.26         0.84 o                         
   1  12   7          0.00          2.08         0.87 o                         
  -3  13   7          1.30          1.93         0.90 o                         
  -2  13   7         34.39         31.07         1.43 o                         
  -1  13   7         42.08         46.24         1.71 o                         
   0  13   7        100.06         79.29         5.89 o                         
  -2  14   7         42.69         34.18         1.78 o                         
  -1  14   7         10.45         11.94         0.92 o                         
   0  14   7         97.86         75.66         4.16 o                         
  -1  15   7         11.70          8.52         1.31 o                         
  -2  16   7         41.65         32.82         1.81 o                         
                                                                                
